# Supplementary material for: Recent explosive lava-water interaction in Tharsis, Mars
Source: npj Space Explor. 2026 Apr 2;2(1):15. doi: 10.1038/s44453-026-00031-2 (PMC13046473; doi:10.1038/s44453-026-00031-2)
Supplement: Supplementary file 2 — Supplementary Data 1. [file 44453_2026_31_MOESM2_ESM.xlsx]

## Sheet: Arkusz1
							N-S profile																					W-E profile
Number	source		shape	shapefile name	X (coordinates)	Y (coordinates)	base	crater rim	crater rim	base	base	crater rim	elevation of central crater	crater rim	base		width cone	width crater	height	height	average height	deptj of the crster1	deptj of the crster2	slope1	slope2	comment		base	crater rim	crater rim	base	base	crater rim	elevation of central crater	crater rim	base		width cone	width crater	height	height	average height	deptj of the crster1	deptj of the crster2	slope1	slope2	Comment		width cone
1	HiRISE	HI_033961_1870_034462_1870	circular	rootless cones	-101.344	7.16292	24.98			94.91	3987.7	3994.5		3996.23	3989.6		69.93		6.8	6.63	6.715							40.46			111.9	3987.99	3996.16		3996.16	3987.53		71.44		8.17	8.63	8.4					cental peak, no crater		70.685
2	HiRISE	HI_033961_1870_034462_1870	circular	rootless cones	-101.349	7.16114	36.9			105.72	3989.33	gentle slope		3997.72	3989.56		68.82			8.16	8.16					summit crater identificable on the image, no DEM		30.4798			103.43	3989.79	3997.02		gentle slope	3988.74		72.9502		7.23		7.23							70.8851
3	HiRISE	HI_033961_1870_034462_1870	circular	rootless cones	-101.348	7.16416	31.947			106.82	3989.23	3998.58		3998.58	3988.61		74.873		9.35	9.97	9.66					peak , no crater		19.4649			86.34	3989.11	3998.45		3998.45	3989.04		66.8751		9.3448	9.4148	9.3798					peak, no crater		70.874
4	HiRISE	HI_033961_1870_034462_1870		rootless cones	-101.358	7.14788	plausible cone
5	HiRISE	HI_033961_1870_034462_1870	circular	rootless cones	-101.359	7.14568	17.43	45.8218	71.223	98.1184	3992.91	3999.09	3998.48	3998.86	3994.35		80.6884	25.4012	6.1809	4.5039	5.3424	0.6089	0.3778	12.2817	9.68545	summit crater		21.96	53.909	89.349	117.302	3993.29	3999.28	3998.41	3998.55	3993.85		95.3421	35.44	5.9856	4.6992	5.3424	0.872	0.14	10.6113	9.72378			88.0152
6	HiRISE	HI_033961_1870_034462_1870	circular	rootless cones	-101.361	7.14459	24.426	50.3476	63.8068	88.2329	3993.66	4002.23		4002.33	3994.69		63.8069		8.5771	7.6391	8.1081			18.3087	18.5269	no crater, summit plateau		18.9602			86.319	3993.65	4004.02		4004.02	3995.17		67.3588		10.3717	8.8543	9.613					western slope modified		65.5829
7	HiRISE	HI_033961_1870_034462_1870	circular	rootless cones	-101.362	7.14607	13.997			84.846	overlapping with No.8	4003.95		4003.95	3993.71		70.849			10.2327	10.2327					gentle summit		25.9348			98.7519	3994.84	4003.97		4003.97	3993.89		72.8171		9.1368	10.0858	9.6113					gentle summit		71.8331
8	HiRISE	HI_033961_1870_034462_1870	circular	rootless cones	-101.362	7.14699	22.9444	47.3851	76.8138		3995.3	4001.85	assymetric crater	4000.73	overlapping with No.7				6.5464		6.5464			14.9946				11.9457	30.363	61.7196	87.602	3995.32	4001.57		3999.49	3994.06		75.6563		6.2568	5.427	5.8419			18.7639	12.1929	eastern slope gentle		75.6563
9	HiRISE	HI_033961_1870_034462_1870	circular	rootless cones	-101.365	7.14523	14.9414	37.8515	65.244	80.1855	3996.69	4000.76		3999.12	3996.9		65.2441	27.3925	4.0751	2.2211	3.1481			10.0859	8.58049	assymetric crater		9.4905	34.4655	56.943	78.9211	3996.87	4000.15		4000.43	3995.03		69.4306	22.4775	3.2734	5.4061	4.33975			7.46703	14.3847	summit crater		67.3374
10	HiRISE	HI_033961_1870_034462_1870		rootless cones	-101.365	7.14384	plausible cone, remnants
11	HiRISE	HI_033961_1870_034462_1870	circular	rootless cones	-101.362	7.13982	21.9594			84.84	3996.22	4001.91		4001.91	3995.11		62.8806		5.6912	6.7978	6.2445					peak, no crater		22.9703	42.9445		91.8814	3995.72	4002.41		4002.41	3994.36		68.9111		6.6854	8.0463	7.36585			18.5055		eastern genetle slope		65.8958
12	HiRISE	HI_033961_1870_034462_1870	circular	rootless cones	-101.367	7.14118	15.4546	35.3962		overlapping with No. 13	3995.76	4001.83							6.0767		6.0767			16.9473		overlapping with No. 13		11.9856	41.4503	67.9186	93.388	3995.77	4000.71		4000.31	3995.93		81.4024	26.4683	4.9377	4.3764	4.65705			9.51324	9.94317	crater is visible		81.4024
13	HiRISE	HI_033961_1870_034462_1870	circular	rootless cones	-101.367	7.14022	overlapping with No. 12	22.99	54.9761	74.4676		4000.76	3999.47	3999.72	3996.59			31.9861		3.1328	3.1328	1.2848	0.2489		9.28907	northern slope overlapping with No. 12		9.4665	42.8484	70.2515	107.619	3996.6	4000.05	3999.27	4000.36	3996.19		98.1528	27.4031	3.4471	4.1648	3.80595	0.78	1.0925	5.89561	6.41243	nice visible central crater		98.1528
14	HiRISE	HI_033961_1870_034462_1870	crescent	rootless cones	-101.369	7.14025	19.4364	55.319		96.1854	3995.47	4005		4005.5	3997.64		76.749		9.5316	7.8615	8.69655			14.8761		peak, no crater		32.8866			113.608	3996.29	4005.45		4005.45	3996.59		80.7217		9.1547	8.8597	9.0072					peak, no crater		78.7353
15	HiRISE	HI_033961_1870_034462_1870	circular	rootless cones	-101.37	7.13769	14.4593	40.885	78.2798	101.714	3997.96	4001.2	4001.07	4003.52	3997.66		87.2546	37.3948	3.2435	5.8574	4.55045	0.1321	2.4518	6.99751	14.6271	nice visible crater		17.9405	36.877	72.7587	104.155	3997.92	4002.9	4001.11	4001.08	3997.33		86.2141		4.986	3.749	4.3675	1.789	-0.031	14.7512	6.87442	asymetric crater rim		86.7344
16	HiRISE	HI_033961_1870_034462_1870	circular	rootless cones	-101.372	7.13889	11.4927	34.4782	61.9609	overlapping with No. 17	3996.02	4003.17	4001.99	4002.5				27.4827	7.1488		7.1488	1.1878	0.5132	17.2764		nice visible crater		12.456	37.8664	69.7539	95.1642	3997.34	4002.04	4001.97	4002.77	3997.07		82.7082	31.8875	4.7001	5.7021	5.2011	0.0662	0.7975	10.4794	13.0775	nice visible central crater		82.7082
17	HiRISE	HI_033961_1870_034462_1870		rootless cones	-101.372	7.13804	plausible cone
18	HiRISE	HI_033961_1870_034462_1870	circular	rootless cones	-101.373	7.13924	4.4937	34.4521	86.8793	107.351	3998.28	4001.9	3999.55	4001.11	3997.24		102.857	52.4272	3.6132	3.8705	3.74185	2.347	1.5613	6.87707	10.9637	large central crater		4.9847	39.3796	86.2363	130.102	3995.8	4002.69	3999.11	4000.28	3996.56		125.117	46.8567	6.8951	3.7176	5.30635	3.5873	1.1734	11.3358	4.86744	nice visible central crater		113.987
19	HiRISE	HI_033961_1870_034462_1870	circular	rootless cones	-101.375	7.13834	17.9516			109.704	3995.16	4004.4		4004.4	3996.74				9.2323		9.2323					summit plateau, no crater		33.4265			115.746	3995.33	4004.56		4004.56	3996.64		82.3192		9.223	7.9149	8.56895					summit plateau, no crater		82.3192
20	HiRISE	HI_033961_1870_034462_1870	circular	rootless cones	-101.378	7.13436	17.9907	46.9757	82.9572	115.94	3997.77	4004.05		4001.78	3998.71		97.9495	35.9815	6.2826	3.0667	4.67465			12.2299	5.34266	asymetric cone, gentle southern slope		39.4673	59.4507	95.9205	132.39	3998.28	4002.79	4001.87	4003.34	3997.8		92.923	36.4698	4.5102	5.5361	5.02315	0.9237	1.4699	12.7184	8.7649	nice visible central crater		95.4363
21	HiRISE	HI_033961_1870_034462_1870		rootless cones	-101.384	7.1365	plausible cone, remnants
22	HiRISE	HI_033961_1870_034462_1870	circular	rootless cones	-101.386	7.13576	28.9705	55.4436	95.4029	125.872	3997.07	4003.8	4002.11	4002.83	3997.57		96.9015	39.9593	6.7325	5.2615	5.997	1.696	0.7231	14.2687	9.99355	nice visible central crater		4.4922	27.4525	68.3818	95.335	3996.9	4004.12	4001.75	4001.95	3999.38		90.8428	40.9293	7.2289	2.5723	4.9006	2.3743	0.2043	17.4763	5.48473	eastern slope asymetric, nice visible central crater		93.8722
23	HiRISE	HI_033961_1870_034462_1870	circular	rootless cones	-101.386	7.13302	22.9353	49.8595	82.2682	106.699	3998.45	4003.74	4001.99	4002.88	4000.06		83.7637	32.4087	5.2912	2.8256	4.0584	1.7499	0.8924	11.1182	6.65638	nice visible central crater		no data	no data	33.3428	65.1926	no data	no data		4002.23	3999.1					3.1252	3.1252				5.64015			83.7637
24	HiRISE	HI_033961_1870_034462_1870	circular	rootless cones	-101.311	7.17204	33.9661			112.388	3983.37	3988.77		3988.77	3982.16		78.4218		5.3922	6.6046	5.9984					peak, no crater		21.9697	45.4375	72.4004	100.861	3983.48	3987.85		3989.26	3982.19		78.8916		4.3742	7.0661	5.72015			10.5583	14.5247			78.6567
25	HiRISE	HI_033961_1870_034462_1870	crescent	rootless cones	-101.313	7.17072	20.9655			79.8688	3983.11	3990.65		3990.65	3982.67		58.9033		7.5318	7.9795	7.75565					southern slope destrioyed		14.966			90.297	3982.63	3990.61		3990.61	3982.73		75.331		7.9776	7.8774	7.9275					peak		67.1171
26	HiRISE	HI_033961_1870_034462_1870		rootless cones	-101.312	7.1679	plausible cone, remnants
27	HiRISE	HI_033961_1870_034462_1870	circular	rootless cones	-101.327	7.141	19.9449			92.744	3988.33	3996.72		3996.72	3990.19		72.7991		8.3837	6.5301	7.4569					peak, no crater		34.911			118.698	3989.2	3996.41		3996.41	3989.67		83.7865		7.2079	6.7344	6.97115					peak, no crater		78.2928
28	HiRISE	HI_033961_1870_034462_1870		rootless cones	-101.35	7.1198	39.467	73.4386	121.898	154.371	3991.66	3999.35	3998.38	3998.99	3992.99		114.904	48.4595	7.6812	6.0067	6.84395	0.9674	0.6162	12.7407	10.7209	nice visible central crater		24.4742	51.9453	115.878	138.354	3992.87	4001.31	3998.92	3998.97	3991.89		113.88	63.9328	8.4429	7.0857	7.7643	2.3925	0.0588	17.0842	18.6858	nice visible central crater		114.392
29	HiRISE	HI_033961_1870_034462_1870		rootless cones	-101.347	7.11299	plausible cone
30	HiRISE	HI_033961_1870_034462_1870	circular	rootless cones	-101.35	7.10835	28.4459			94.8199	3993.94	4004.59		4004.59	3995.66		66.374		10.6581	8.9345	9.7963					peak, no crater		20.9522			90.7931	3994.43	4004.69		4004.69	3994.06		69.8409		10.2558	10.6247	10.4402							68.1074
31	HiRISE	HI_033961_1870_034462_1870	circular	rootless cones	-101.351	7.10677	30.9916	77.4791	156.458	181.451	3993.97	4000.18	3996.23	4001.64	3996.07		150.46	78.9788	6.2084	5.5678	5.8881	3.954	5.4114	7.60683	12.9793	large central crater		27.4941	50.4892	122.474	148.968	3994.21	3998.67	3995.92	4000.42	3994.98		121.474	71.9846	4.4541	5.4419	4.948	2.7424	4.4979	10.9623	11.9368	large central crater		135.967
32	HiRISE	HI_033961_1870_034462_1870	circular	rootless cones	-101.35	7.10457	12.9943	45.4802	109.422	140.439	3994.68	4001.97	3998.63	4001.05	3996.92		127.445	63.9422	7.2821	4.1282	5.70515	3.3325	2.4135	12.6347	7.67122	large central crater		20.4996	57.499	116.498	150.998	3996.05	4000.95	3998.63	4000.59	3995.91		130.498	58.9991	4.9039	4.6824	4.79315	2.3253	1.967	7.54998	7.82452	large central crater		128.971
33	HiRISE	HI_033961_1870_034462_1870	circular	rootless cones	-101.356	7.05418	27.4503			107.805	4010.71	4021.35		4021.35	4013.65		80.3548		10.6417	7.706	9.17385					peak, southern slope destroyed		16.486			90.4234	4010.95	4020.41		4020.41	4012.88		73.9374		9.46234	7.5262	8.49427							77.1461
34	HiRISE	HI_033961_1870_034462_1870	crescent	rootless cones	-101.366	7.03855	21.4604	40.4254	86.3407	122.275	4014.39	4015.96	4015.77	4019.06	4015.9		100.814	45.9153	1.5688	3.1602	2.3645		3.2948	4.72879	5.05191	northwestrn rim desytroyed				93.4683	115.461				4020.33	4016.38		115.461			3.9452	3.9452				10.3898	northwestrn rim desytroyed		108.137
35	HiRISE	HI_033961_1870_034462_1870	circular	rootless cones	-101.373	7.02992	7.9979	30.9916	64.4826	83.977	4015.59	4017.87		4020.84	4017.54		75.9791	33.491	2.2804	3.306	2.7932			5.66379	9.81086	asymetric cones, southern rim elevated		7.4947	28.48	60.9572	80.943	4016.51	4019.18	4018.91	4020.06	4017.24		73.4483	32.4772	2.6688	2.8281	2.74845	0.2652	1.1507	7.24767	8.16221	nice visible central crater		74.7137
36	HiRISE	HI_033961_1870_034462_1870		rootless cones	-101.321	7.14604	plausible cone
37	CTX	D17_033961_1872_XN_07N101W	circular	rootless cones	-101.417	7.19375
38	CTX	D17_033961_1872_XN_07N101W	circular	rootless cones	-101.421	7.19315
39	CTX	D17_033961_1872_XN_07N101W	circular	rootless cones	-101.534	7.16491
40	CTX	D17_033961_1872_XN_07N101W	circular	rootless cones	-101.538	7.16337
41	CTX	D17_033961_1872_XN_07N101W	circular	rootless cones	-101.533	7.16143
42	CTX	D17_033961_1872_XN_07N101W	circular	rootless cones	-101.533	7.16602
43	CTX	D17_033961_1872_XN_07N101W	circular	rootless cones	-101.526	7.15628	plausible cone
44	CTX	D17_033961_1872_XN_07N101W	circular	rootless cones	-101.389	7.13368
45	CTX	D17_033961_1872_XN_07N101W	circular	rootless cones	-101.393	7.12731
46	CTX	D17_033961_1872_XN_07N101W	circular	rootless cones	-101.375	7.02692	large cone
47	CTX	D17_033961_1872_XN_07N101W	circular	rootless cones	-101.399	7.01126	plausible cone
48	CTX	D17_033961_1872_XN_07N101W	crescent	rootless cones	-101.404	7.0088
49	CTX	D17_033961_1872_XN_07N101W	circular	rootless cones	-101.44	6.99275	small cone
50	CTX	D17_033961_1872_XN_07N101W	circular	rootless cones	-101.451	6.98877	small cone
51	CTX	D17_033961_1872_XN_07N101W	circular	rootless cones	-101.17	7.08793
52	CTX	D17_033961_1872_XN_07N101W	circular	rootless cones	-101.168	7.0915
53	CTX	D17_033961_1872_XN_07N101W	circular	rootless cones	-101.166	7.09155	plausible cone
54	CTX	D17_033961_1872_XN_07N101W	circular	rootless cones	-101.317	7.27002
55	CTX	D17_033961_1872_XN_07N101W	circular	rootless cones	-101.316	7.27216
56	CTX	D17_033961_1872_XN_07N101W	circular	rootless cones	-101.318	7.27191	plausible cone
57	HiRISE	HI_034172_1880_035596_1880	circular	rootless cones	-101.818	7.71163	32.8775			105.607	3906.67	3913.25		3913.25	3906.98		72.7291		6.577	6.2648	6.4209					peak, no crater		26.9082			92.684	3907.18	3912.46		3912.46	3907.36		65.7758		5.2792	5.1066	5.1929					peak, no crater		69.2525
58	HiRISE	HI_034172_1880_035596_1880	circular	rootless cones	-101.817	7.70811	29.4806	47.9685	64.4576	99.9343	3907.84	3911.35	3911	3911.29	3907.66		70.4537	16.4891	3.5084	3.629	3.5687	0.3487	0.2893	10.7451	5.88146	asymetric central crater		12.9856	41.4541	63.9293	94.8951	3907.76	3911.74	3911.26	3911.25	3908.08		81.9095	22.4752	3.9875	3.1687	3.5781	0.489		7.97338	5.88357	asymetric central crater		76.1816
59	HiRISE	HI_034172_1880_035596_1880	circular	rootless cones	-101.813	7.70896	28.3802	41.8234	58.752	84.6427	3909.41	3911.74		3912.33	3909.54		56.2625	16.9286	2.3297	2.7967	2.5632			9.83168	6.21325	no central crater, dome		10.4664			66.7858	3908.87	3912.3		3912.3	3910.22		56.3194		3.4268	2.0775	2.75215					asymetric cone		56.2909
60	HiRISE	HI_034172_1880_035596_1880	circular	rootless cones	-101.813	7.7048	20.476	44.9475	73.4142	108.373	3909.56	3913.11	3912.99	3913.38	3910.07		87.8974	28.4667	3.5524	3.3069	3.42965	0.1188	0.3846	8.25963	5.43601	well visible central crater		21.4315	55.8218	88.2184	117.624	3908.25	3913.08		3912.97	3909.65		96.193	32.3966	4.8264	3.3205	4.07345			7.98882	6.49741	central crater visible on image, no on DEM		92.0452
61	HiRISE	HI_034172_1880_035596_1880	crescent	rootless cones	-101.812	7.70429	26.4285	49.8651		87.264	3910.25	3916.21			3910.97		60.8355		5.9601					14.2683		asymetric cone, southwest flank detroyed		12.9475		57.7657	84.6567	3909.99			3916.62	3909.09		71.7092			7.5335					16.4849	asymetric cone, southwest flank detroyed		66.2723
62	HiRISE	HI_034172_1880_035596_1880	circular	rootless cones	-101.821	7.69237	38.4973	69.9952	109.493	148.99	3911.1	3913.91	3913.27	3914.68	3911.44		110.493	39.4973	2.8054	3.2446	3.025	0.6411	1.4123	5.08969	4.7173	well visible central crater		34.4173	60.3551	95.2713	125.199	3911.48	3914.5	3913.27	3914.54	3911.4		90.7821	34.9162	3.026	3.1446	3.0853	1.238	1.2783	6.65426	6.04242	well visible central crater		100.637
63	HiRISE	HI_034172_1880_035596_1880	circular	rootless cones	-101.818	7.68912	29.4983	51.4971	80.4955	105.494	3912.62	3914.32	3913.77	3914.38	3912.57		75.9958	28.9984	1.7022	1.8074	1.7548	0.5441	0.6064	4.42456	4.14972	well visible central crater		28.9929	49.4879	83.4796	105.474	3912.72	3914.3	3913.75	3914.19	3913.03		76.4813	33.9917	1.5796	1.1676	1.3736	0.5478	0.4448	4.40721	3.04445	well visible central crater		76.2386
64	HiRISE	HI_034172_1880_035596_1880	circular	rootless cones	-101.823	7.68723	20.3987	42.29	66.1715	78.6097	3913.55	3915.45	3915.57				58.211	23.8815	1.9055					4.9747		southern slope modified		27.9694	45.4503		79.4133	3914.12	3915.77			3914.71		51.4439		1.6482					5.38625		southern slope modified		54.8274
65	HiRISE	HI_034172_1880_035596_1880	circular	rootless cones	-101.826	7.68701	29.4159	52.8489	77.7777	122.65	3912.88	3916.26	3915.74	3916.33	3913.53		93.2336	24.9288	3.3798	2.8045	3.09215	0.5143	0.5862	8.20731	3.58567	well visible central crater		11.4778	44.9132	72.3602	104.798	3912.96	3916.16	3915.8	3916.17	3913.12		93.3198	27.447	3.207	3.0465	3.12675	0.3621	0.368	5.47884	5.39706			93.2767
66	HiRISE	HI_034172_1880_035596_1880		rootless cones	-101.824	7.68537	plausible cone
67	HiRISE	HI_034172_1880_035596_1880	circular	rootless cones	-101.819	7.68403	30.9991	59.4984	88.9976	147.727	3913.07	3914.89	3914.47	3914.92	3913.51		116.728	29.4992	1.8285	1.4123	1.6204	0.4228	0.4516	3.67104	1.37809	well visible central crater		9.9912	40.4646	79.9302	108.405	3913.57	3914.65	3914.45	3914.94	3913.82		98.4141	39.4656	1.079	1.1233	1.10115	0.2033	0.496	2.02788	2.26141	well visible central crater		107.571
68	HiRISE	HI_034172_1880_035596_1880	circular	rootless cones	-101.831	7.69078	72.1945			122.731	3913.12	3914.68		3914.68	3912.8		50.5362		1.5607	1.8779	1.7193					cone on the slope				54.7554	77.6531				3914.54	3912.71					1.8339					4.59871	cone on the slope		50.5362
69	HiRISE	HI_034172_1880_035596_1880	circular	rootless cones	-101.822	7.69549	43.4753	83.4527	149.915	180.398	3910.13	3912.46	3912.14	3913.28	3912.21		136.923	66.4624	2.3338	1.0681	1.70095	0.3167	1.1342	3.34102	2.00843	well visible central crater, double crater		14.4813	66.9136		160.293	3911.5	3913.36			3910.95		145.812		1.8624					2.0343		well visible central crater, double crater		141.367
70	HiRISE	HI_034172_1880_035596_1880		rootless cones	-101.814	7.69449	plausible cone
71	HiRISE	HI_034172_1880_035596_1880	circular	rootless cones	-101.874	7.68549	11.4446	36.8217	59.7109	88.0736	3919.19	3922.02		3922.85	3916.89		76.629		2.8288	5.9618	4.3953			6.36054	12.2241	peak, central plateau		17.9838	47.4574	68.4386	108.902	3918.41	3922.14		3922.58	3916.65		90.9185	20.9812	3.7355	5.9291	4.8323			7.22319	8.45609	central plateru, no central crater		83.7738
72	HiRISE	HI_034172_1880_035596_1880	circular	rootless cones	-101.872	7.68465	25.4993	55.9983	101.497	124.496	3916.54	3920.58	3918.32	3919.71	3918.26		98.9971	45.4987	4.0399	1.4558	2.74785	2.2586	1.3893	7.54547	3.63152	well visible central crater		27.9816	49.4675	94.9377	116.923	3917.42	3920.39	3918.37	3919.35	overlappping with no. 73		88.9416	45.4702	2.9691		2.9691	2.0217	0.985	7.86778		eastern slope overlappping with no. 73		93.9694
73	HiRISE	HI_034172_1880_035596_1880	circular	rootless cones	-101.87	7.68458	61.4567	101.429	167.882	191.865	3917.05	3920.27	3919.32	3921.79	3916.62		130.408	66.4533	3.224	5.1716	4.1978	0.952	2.4701	4.6113	12.5501	large central crater		overlapping with No. 72	59.9023	108.823	133.283		3919.74	3919.37	3921.03	3916.03			48.9203		5.0018	5.0018	0.3724	1.6572		11.8823	overlapping with No. 72		130.408
74	HiRISE	HI_034172_1880_035596_1880	circular	rootless cones	-101.872	7.6837	overlapping with No. 72		85.9791	106.974				3921.65	3917.17					4.4809	4.4809				12.4176	overlapping with No. 72		23.9568	42.9227	79.8562	106.808	3917.96	3921.51	3920.72	3920.83	3916.97		82.8508	36.9335	3.5519	3.8564	3.70415	0.7933	0.1145	10.6074	8.2547	nice profile		82.8508
75	HiRISE	HI_034172_1880_035596_1880	circular	rootless cones	-101.873	7.68224	13.9666	40.4036	68.337	101.258	3917.45	3921.52	3921.14	3921.52	3918.94		87.2919	27.9334	4.0689	2.5803	3.3246	0.3734	0.3782	8.7497	4.49991	nice visible central crater			29.4383	55.8829	83.3254		3921.12		3922.35	3917.32			26.4446		5.0312	5.0312				10.6237	western slope modified		87.2919
76	HiRISE	HI_034172_1880_035596_1880	circular	rootless cones	-101.868	7.68198	12.9636	34.4036	60.8296	80.7737	3918.54	3922.83		3923.67	3918.63		67.8101	26.426	4.2815	5.0415	4.6615			11.2932	14.7999	no central crater		20.4613	35.9321	51.4029	76.3557	3918.19	3922.9		3923.01	3919.54		55.8944	15.4708	4.712	3.4765	4.09425			16.9394	8.03468	no central crater, dome		61.8522
77	HiRISE	HI_034172_1880_035596_1880	circular	rootless cones	-101.868	7.68359	13.4792	48.9245	109.331	133.294	3916.18	3921.41	3918.25	3921.42	3918.08		119.815	60.4069	5.2311	3.3383	4.2847	3.1535	3.1616	8.39524	8.03392	large central crater		11.9928	41.9748	106.431	overlapping with cone no. 78	3916.8	3921.47	3918.23	3921.02				64.4567	4.6771		4.6771	3.2446	2.7911	8.8665		overlapping with cone no. 78		119.815
78	HiRISE	HI_034172_1880_035596_1880	circular	rootless cones	-101.867	7.68359	16.4678	41.9181	84.3352	109.785	3917.23	3920.56	3919	3921.5	3918.71		93.3177	42.4171	3.3275	2.7826	3.05505	1.558	2.4971	7.44889	6.2895	nice visible central crater		overlapping with no. 77	12.4719	51.8833	94.7869		3921.14	3918.99	3920.57	3917.94			39.4114		2.6327	2.6327	2.1496	1.5848		3.52027			93.3177
79	HiRISE	HI_034172_1880_035596_1880	circular	rootless cones	-101.872	7.68164	plausible cone
80	HiRISE	HI_034172_1880_035596_1880	circular	rootless cones	-101.87	7.68	16.4254	37.8283	59.2312	90.0912	3918.73	3924.96		3925.87	3919.13		73.6658	21.4029	6.2295	6.7393	6.4844			16.2281	12.7152	no central crater		18.4964	40.4923	65.9874	97.4814	3918.57	3926.06	3925.62	3925.8	3918.74		78.985	25.4951	7.49	7.0629	7.27645	0.4382	0.1869	18.8046	13.0691			76.3254
81	HiRISE	HI_034172_1880_035596_1880	circular	rootless cones	-101.875	7.67725	3.4977	44.9704	85.4438	109.428	3919.35	3922.12	3921.83	3923.92	3918.81		105.93	40.4734	2.7666	5.1086	3.9376	0.282	2.0817	3.81649	12.3918	nice visible central crater		7.4809	30.9211	70.8195	91.7661	3919.78	3922.87	3922.08	3923.81	3919.87		84.2852	39.8984	3.0851	3.9359	3.5105	0.7824	1.7233	7.49793	10.8945	nice visible central crater		95.1078
82	HiRISE	HI_034172_1880_035596_1880		rootless cones	-101.874	7.67571	plausible cone
83	HiRISE	HI_034172_1880_035596_1880	circular	rootless cones	-101.876	7.67427	13.4707	42.9068	84.8158	121.237	3919.07	3925.83	3924.03	3925.28	3919.5		107.766	41.909	6.7619	5.7827	6.2723	1.8005	1.252	12.9372	9.17432	nice visible central crater		25.4908		94.966	120.457	3919.11			3925.81	3919.76		94.9661			6.0494	6.0494				13.8584	western slope modified		101.366
84	HiRISE	HI_034172_1880_035596_1880	circular	rootless cones	-101.878	7.67256	12.4767	43.4191	75.3597	99.3151	3921.05	3923.57	3922.81	3924.31	3921		86.8384	31.9406	2.5188	3.309	2.9139	0.7622	1.5013	4.65378	7.96509	nice visible central crater		western slope modified	37.4487	58.9194	83.8852		3922.97		3924.94	3920.39			21.4707		4.5452	4.5452				10.5479	western slope modified		86.8384
85	HiRISE	HI_034172_1880_035596_1880	circular	rootless cones	-101.876	7.67096	7.4815	47.8819	107.734	128.683	3920.2	3923.71	3921.92	3924.67	3921.27		121.201	59.8524	3.5024	3.4015	3.45195	1.7907	2.7539	4.95471	9.38609	large central crater		8.4889	41.9453	104.364	134.824	3921.63	3924.62	3921.99	3923.42	3921.94		126.335	62.4186	2.9943	1.475	2.23465	2.6326	1.4257	5.11426	2.77664	large central crater		123.768
86	HiRISE	HI_034172_1880_035596_1880	circular	rootless cones	-101.876	7.66934	16.4452			86.2131	3920.99	3930.94		3930.94	3922.14		69.7679		9.9463	8.795	9.37065				5.86537	peak		15.4764			80.8768	3921.64	3931.01		3931.01	3921.99		65.4004		9.3701	9.0136	9.19185				6.4121	peak		67.5841
87	HiRISE	HI_034172_1880_035596_1880	circular	rootless cones	-101.878	7.66919	plausible cone																			large central crater
88	HiRISE	HI_034172_1880_035596_1880	circular	rootless cones	-101.878	7.66382	29.4475	54.403	112.3	135.758	3923.12	3929.15	3927.47	3929.66	3923.55		106.311	57.8968	6.0308	6.1031	6.06695	1.684	2.188	13.5857	15.2523	nice visible central crater		21.9808	47.9581	90.9206	113.401	3923.57	3928.15	3927.59	3928.99	3923.68		91.4202	42.9625	4.5745	5.3049	4.9397	0.5538	1.3941	9.98717	13.7773	nice visible central crater		98.8654
89	HiRISE	HI_034172_1880_035596_1880	circular	rootless cones	-101.855	7.65183	11.4273			63.0987	3923.6	3926.97		3926.97	3922.24		51.6714		3.3691	4.729	4.04905				4.30215	dome		15.4928	34.9838	50.4767	81.4624	3923.23	3926.97		3926.92	3921.33		65.9696	15.4929	3.7451	5.5977	4.6714			10.8765	10.4648	cental plateau		58.8205
90	HiRISE	HI_034172_1880_035596_1880	circular	rootless cones	-101.859	7.65131	11.4944	24.4881	54.4735	70.4658	3925.98	3928.1		3928.07	3925.12		58.9714	29.9854	2.1208	2.9541	2.53745			9.26994	10.7057	central plateau		21.4052		55.2554	79.6474	3926.38			3928.52	3924.29		58.2422	55.2554		4.2277	4.2277				10.0313	asymetric cone		58.6068
91	HiRISE	HI_034172_1880_035596_1880	circular	rootless cones	-101.858	7.64724	31.4325	53.3854	86.3148	107.769	3925.32	3929.89		3927.77	3926.08		76.3362	32.9294	4.5675	1.6906	3.12905			11.7532	4.52436	asymetric cone, southern slope modified		22.4595	36.9335	72.3697	89.3391	3925.48	3930.5	3927.72	3927.75	3924.79		66.8796	35.4362	5.0237	2.9613	3.9925	2.7773	0.0288	19.1411	10.1013	asymetric cone, eastern rim lower		71.6079
92	HiRISE	HI_034172_1880_035596_1880	circular	rootless cones	-101.853	7.64723	13.9824	24.4692	66.9158	102.371	3925.84	3927.3		3931.93	3925.54		88.3887	42.4466	1.4613	6.3894	3.92535			7.93289	10.4385	asymetric cone, northern slope modified		13.4592	31.9034	73.2782	100.695	3926.51	3929.14	3928.49	3930.72	3926.97		87.236	41.3748	2.6272	3.7559	3.19155	0.6459	2.2343	8.1067	7.89851	nice visible central crater		87.8124
93	HiRISE	HI_034172_1880_035596_1880	circular	rootless cones	-101.846	7.64625	plausible cone																			at the edge of lava flow
94	HiRISE	HI_034172_1880_035596_1880	circular	rootless cones	-101.853	7.64335	21.4864	32.9792	72.4543	81.9483	3926.81	3930.43		3931.85	3928.89		60.4619	39.4751	3.624	2.9653	3.29465			17.5015	18.501	dome, no central crater		16.9693	30.944	67.3782	90.3367	3928.07	3930.69		3932.34	3926.79		73.3674	36.4342	2.6245	5.544	4.08425			10.6365	14.1111	dome, no central crater		66.9146
95	HiRISE	HI_034172_1880_035596_1880	crescent	rootless cones	-101.853	7.64198	6.9734	29.886			3927.71	3930.08							2.3677					5.89979		sourthen rim removed		2.4941	32.4234	87.2938	115.228	3927.47	3928.53	3927.29	3930.51	3927.48		112.734	54.8704	1.0583	3.0299	2.0441	1.2419	3.2274	2.02513	6.23915	large central crater		112.734
96	HiRISE	HI_034172_1880_035596_1880	circular	rootless cones	-101.865	7.63468	plausible cone
97	HiRISE	HI_034172_1880_035596_1880	irregular	rootless cones	-101.864	7.63173	18.9268	38.3517	76.2053	88.6572	3930.83	3934.41	3932.25	3933.21	3931.26		69.7304	37.8536	3.5819	1.9474	2.76465	2.1567	0.9544	10.4478	9.03448	asymetric cone with visible central crater		11.4473	28.3694	45.2915	79.6335	3930.54	3933.76		3933.13	3929.04		68.1862	16.9221	3.2116	4.0919	3.65175			10.7462	6.85937	asymetric cone		68.9583
98	HiRISE	HI_034172_1880_035596_1880	circular	rootless cones	-101.868	7.61626	13.9095	24.8384	44.7092	56.1349	3936.6	3938.17		3936.72	3934.47		42.2254	19.8708	1.5693	2.2522	1.91075			8.17135	11.4426	asymetric cone		19.4644	26.4516	47.4133	70.8704	3936.74	3937.47		3937.02	3933.55		51.406	20.9617	0.7304	3.477	2.1037			5.96768	8.55559	asymetric cone		46.8157
99	HiRISE	HI_034172_1880_035596_1880	circular	rootless cones	-101.874	7.61463	35.4258	51.3923	89.8119	114.76	3937.82	3939.17	3939.05	3942.93	3937.44		79.3338	38.4196	1.3532	5.4919	3.42255	0.1275	3.8887	4.84438	12.8207	asymetric cone, northern rim modified		17.4967	42.9919	71.9864	99.9812	3936.94	3939.5		3941.55	3937.29		82.4845	28.9945	2.5565	4.2588	3.40765			5.72612	8.78418	asymetric cone, northern rim modified		80.9091
100	HiRISE	HI_034172_1880_035596_1880	circular	rootless cones	-101.874	7.63238	15.4159	21.8807	37.794	53.2099	3931.86	3932.62		3932.9	3929.94		37.794	15.9133	0.7546	2.9635	1.85905			6.65769	11.1521	dome, no central crater		13.9523	29.8979	39.8639	56.3078	3930.63	3932.48		3933.55	3929.58		42.3555	9.966	1.8507	3.9705	2.9106			6.62032	14.1098	peak, crater identificable on image		40.0747
101	HiRISE	HI_034172_1880_035596_1880	circular	rootless cones	-101.854	7.67794	19.9907	41.4808	86.4601	115.447	3920.64	3921.64	3920.24	3922.98	3920.32		95.456	44.9793	1.0031	2.6661	1.8346	1.3969	2.7377	2.67247	5.2848	large central crater		16.9884	35.4758	84.9422	105.428	3920.53	3923.47	3920.21	3921.81	3920.1		88.4399	49.4664	2.9404	1.7121	2.32625	3.2613	1.5972	9.03713	4.7996	large central crater		91.9479
102	HiRISE	HI_034172_1880_035596_1880	circular	rootless cones	-101.856	7.67633	plausible cone
103	HiRISE	HI_034172_1880_035596_1880	circular	rootless cones	-101.851	7.67622	21.9454	43.3921	58.3549	84.7892	3919.68	3924.23		3925.23	3921.59		62.8438	14.9628	4.5463	3.6403	4.0933			11.9685	7.94053	asymetric cone		23.944	43.3986	64.3497	97.7716	3920.47	3924.45	3924.28	3924.72	3920.67		73.8276	20.9511	3.9808	4.0496	4.0152	0.162	0.438	11.5642	6.97648	visible central crater		68.3357
104	HiRISE	HI_034172_1880_035596_1880	circular	rootless cones	-101.852	7.6741	plausible cone
105	HiRISE	HI_034172_1880_035596_1880	circular	rootless cones	-101.848	7.67239	9.4763	42.394	94.2644	115.212	3919.95	3923.7	3920.63	3922.33	3920.62		105.736	51.8704	3.7485	1.7115	2.73	3.0744	1.7062	6.49657	4.69171	large central crater		15.4629	33.4199	86.7921	101.756	3920.68	3923.15	3920.81	3921.86	3920.94		86.2934	53.3722	2.4696	0.9189	1.69425	2.3349	1.0505	7.83068	3.52277	large central crater		96.0146
106	HiRISE	HI_034172_1880_035596_1880	circular	rootless cones	-101.845	7.67214	23.8624	48.222	48.222	73.5759	3921.54	3926.89		3926.89	3920.95		49.7135		5.3506	5.9404	5.6455			12.3883	13.6755	dome		16.4505	49.3516	49.3516	73.2797	3921.79	3926.97		3926.97	3920.61		56.8292		5.1773	6.3651	5.7712			8.9427	15.6112	dome		53.2713
107	HiRISE	HI_034172_1880_035596_1880	circular	rootless cones	-101.845	7.67126	plausible cone
108	HiRISE	HI_034172_1880_035596_1880	circular	rootless cones	-101.844	7.67088	19.4146	28.3752	64.7154	77.1607	3921.11	3922.31	3922.17	3925.01	3922.93		57.7461	36.3402	1.1983	2.0717	1.635	0.1372	2.8358	7.61697	9.6268	large central crater, asymetric cone		16.4715	32.943	61.893	96.3335	3921.37	3923.75	3923.29	3923.62	3919.37		79.862	28.95	2.3766	4.2487	3.31265	0.462	0.3357	8.21029	7.10428	large central crater, asymetric cone		68.8041
109	HiRISE	HI_034172_1880_035596_1880	irregular	rootless cones	-101.846	7.67027	11.9448		50.7657	71.1716	3922.06			3923.33	3921.81		59.2268			1.52	1.52				4.27577	modified northern rim		11.4969	27.9926	44.4883	66.4825	3922.2	3923.1	3922.97	3923.35	3922.17		54.9856	16.4957	0.9023	1.1791	1.0407	0.1358	0.3827	3.13091	3.07455	nice visible central crater		57.1062
110	HiRISE	HI_034172_1880_035596_1880	crescent	rootless cones	-101.852	7.67094		22.4419	58.8477	84.2819		3921.5	3921.41	3924.06	3921.49			36.4058		2.5708	2.5708	0.0972	2.6506		5.81106	northeastern rim removed		19.4582	45.9015	86.3148	99.2869	3921.55	3924.39	3921.93	3922.45	3922.09		79.8287	40.4133	2.8372	0.3659	1.60155	2.4619	0.5247	6.12405	1.61655	northeastern rim removed		79.8287
111	HiRISE	HI_034172_1880_035596_1880	circular	rootless cones	-101.852	7.66908	13.9523	36.3758	61.2907	84.2124	3921.37	3922.37	3921.47	3922.41	3921.02		70.2601	24.9149	0.9992	1.3895	1.19435	0.8974	0.9367	2.55143	3.4775	well visible central crater, double cental rim		18.4974	32.9955	59.9918	76.4895	3921.45	3921.81	3921.43	3922.06	3921.59		57.9921	26.9963	0.3589	0.466	0.41245	0.3792	0.6301	1.41807	1.61883	well visible central crater, double cental rim		64.1261
112	HiRISE	HI_034172_1880_035596_1880	circular	rootless cones	-101.85	7.67045	10.4921	41.9687	135.899	167.375	3920.65	3921.8	3920.98	3922.24	3921.01		156.883	93.9301	1.1458	1.2307	1.18825	0.8187	1.259	2.08474	2.24135	large central crater		18.4715	31.4516	135.292	175.73	3921.93	3922.58	3921.08	3922.41	3920.89		157.258	103.84	0.6503	1.5174	1.08385	1.4941	1.3251	2.86811	2.15099	large central crater		157.071
113	HiRISE	HI_034172_1880_035596_1880	circular	rootless cones	-101.85	7.66834	12.9823	38.4476	68.4069	97.8668	3920.85	3925.94		3926.28	3923.18		84.8845	29.9593	5.0905	3.0967	4.0936			11.3044	6.04497	central plateau		11.9606	36.8786	68.2753	91.6982	3920.72	3926.38		3925.87	3920.89		79.7376	31.3967	5.6574	4.9829	5.32015			12.7916	12.3762	central plateau		82.311
114	HiRISE	HI_034172_1880_035596_1880	irregular	rootless cones	-101.85	7.66728	plausible cone
115	HiRISE	HI_034172_1880_035596_1880	circular	rootless cones	-101.848	7.66703	17.9415	36.8799	57.3134	76.7501	3921	3927.17	3927.25	3927.48	3920.83		58.8086	20.4335	6.1742	6.6451	6.40965		0.2282	18.0567	20.3892	central plateau		14.9581	31.412	50.8575	79.2779	3920.75	3926.72		3927.79	3920.39		64.3198	19.4455	5.9691	7.4045	6.6868			19.9396	15.2747	central plateau		61.5642
116	HiRISE	HI_034172_1880_035596_1880	circular	rootless cones	-101.846	7.6642	25.4607	53.9169	84.37	107.834	3921.38	3924.77		3925.94	3920.29		82.3731	30.4531	3.3905	5.6466	4.51855			6.79465	14.0608	central crater visible on image		25.96	40.9369	78.8784	98.8477	3922.01	3925.39	3924.89	3925.13	3922.53		72.8877	37.9415	3.3771	2.6054	2.99125	0.5042	0.2478	12.707	7.5181	visible central crater		77.6304
117	HiRISE	HI_034172_1880_035596_1880	circular	rootless cones	-101.847	7.66302	23.4349	48.3657	65.8172	85.7619	3919.57	3926.95		3927.27	3920.47		62.327	17.4515	7.3814	6.8041	7.09275			16.4927	20.3417	dome shape		20.4741	35.9545	49.4376	77.9016	3920.39	3927.63	3927.52	3927.85	3919.59		57.4275	13.4831	7.2455	8.2597	7.7526	0.1119	0.3274	25.0816	17.109	cvisible central crater		59.8773
118	HiRISE	HI_034172_1880_035596_1880	irregular	rootless cones	-101.844	7.66118	31.9856	53.9757	117.447	144.935	3921.16	3923.34	3922.19	3924.78	3921.5		112.949	63.4715	2.1772	3.2792	2.7282	1.1425	2.5885	5.65432	6.86783	large central crater		22.439	49.8645	124.163	141.117	3921.91	3925.47	3922.35	3924.88	3920.89		118.678	74.2981	3.5585	3.9863	3.7724	3.1177	2.5308	7.39291	13.7255	large central crater		115.813
119	HiRISE	HI_034172_1880_035596_1880	circular	rootless cones	-101.842	7.65976	8.9689	31.3914	50.326	71.7519	3920.38	3925.24		3925.65	3920.61		62.783	18.9346	4.8573	5.0453	4.9513			12.2229	13.7468	central plateau		11.4488	34.8443	53.7598	77.6531	3920.36	3924.96		3925.61	3920.24		66.2043	18.9155	4.6026	5.3704	4.9865			11.1297	13.0995			64.4937
120	HiRISE	HI_034172_1880_035596_1880	circular	rootless cones	-101.841	7.66175	29.4562	49.9259	90.8651	120.321	3920.5	3925	3923.52	3925.59	3919.82		90.8652	40.9392	4.4986	5.7658	5.1322	1.4858	2.0705	12.3948	11.3606	large central crater		overlapping with No. 121	24.439	83.2922	105.736		3924.57	3923.43	3924.7	3919.32			58.8532		5.3771	5.3771	1.1346	1.2631		13.9956	large central crater		90.8652
121	HiRISE	HI_034172_1880_035596_1880	circular	rootless cones	-101.842	7.6611	0.4986	24.9317	92.2474	106.708	3921.16	3924.13	3918.44	3921.34	3920.16		106.209	67.3157	2.9651	1.1776	2.07135	5.6847	2.8976	6.91934	4.67629	large central crater		11.4946	36.9829	109.949	134.438	3920.95	3925.67	3918.54	3922	3920.18		122.943	72.9663	4.7199	1.8229	3.2714	7.1372	3.4658	10.4911	4.27288	large central crater		114.576
122	HiRISE	HI_034172_1880_035596_1880	irregular	rootless cones	-101.839	7.66353	plausible cone
123	HiRISE	HI_034172_1880_035596_1880	irregular	rootless cones	-101.838	7.66472	19.9962	51.9903	86.4839	106.48	3920.62	3922.55	3920.53	3923.16	3920.94		86.484	34.4936	1.9337	2.2208	2.07725	2.0259	2.6358	3.45871	6.38959	large central crater		16.4725	47.9201	81.3644	103.328	3919.91	3922.29	3920.45	3920.94	3919.63		86.8553	33.4443	2.3785	1.3032	1.84085	1.8401	0.487	4.32526	3.40364	large central crater		86.6696
124	HiRISE	HI_034172_1880_035596_1880	circular	rootless cones	-101.848	7.66019	24.997	46.9944	96.9884	overlapping with no. 125	3920.85	3926.54	3923.78	3925.57	overlapping with no. 125			49.994	5.6956		5.6956	2.7577	1.7844	14.5163		overlapping with no. 125		17.9498	36.8968	79.777	103.71	3920.86	3925.59	3923.69	3924.33	3921.4		85.7603	42.8802	4.7269	2.9265	3.8267	1.9045	0.6444	14.0082	7.04116	large central crater		85.7603
125	HiRISE	HI_034172_1880_035596_1880	circular	rootless cones	-101.848	7.65923			42.7558	67.1168				3925.75	3922.27			42.7558		3.48	3.48				8.24091	central plateau		18.467	45.9181	64.3852	92.8345	3921.28	3925.56	3925.66	3925.99	3921.41		74.3675	18.4671	4.2861	4.5743	4.4302		0.3339	8.87427	9.29268	visible central crater		74.3675
126	HiRISE	HI_034172_1880_035596_1880	circular	rootless cones	-101.848	7.66249	15.4816	52.9373	98.8828	125.352	3920.35	3924.97	3923.53	3925.39	3920.23		109.87	45.9455	4.6187	5.1629	4.8908	1.4423	1.8625	7.02971	11.3199	large central crater		10.4777	22.9512	69.8516	91.306	3922.73	3923.94	3923.55	3924.43	3920.6		80.8283	46.9004	1.2134	3.8229	2.51815	0.3854	0.8744	5.55615	10.3188	large central crater, western slope overlapping with No.127		95.3491
127	HiRISE	HI_034172_1880_035596_1880	irregular	rootless cones	-101.85	7.66227	10.4713	39.3921	80.7788	110.697	3920.48	3923.95	3923.5	3925.29	3920.53		100.226	41.3867	3.4744	4.7625	4.11845	0.4484	1.7907	6.8504	9.19843	nice visible central crater		32.9649	56.44	110.383	129.862	3920.88	3925.76	3923.56	3924.67	3923.17		96.8971	53.9427	4.8741	1.4943	3.1842	2.1951	1.1035	11.7296	4.40393	nice visible central crater, overlapping with no. 126		98.5614
128	HiRISE	HI_034172_1880_035596_1880	elongated	rootless cones	-101.851	7.66352	8.4729	35.3872	71.7712	110.647	3922.76	3924.05	3923.85	3924.43	3920.63		102.174	36.384	1.2854	3.8074	2.5464	0.1952	0.5796	2.73431	5.62937	large central crater, elongated cone W-E		11.4684	38.8931	85.2657	118.674	3920.76	3924.44	3924.07	3924.17	3921.1		107.206	46.3726	3.6738	3.0702	3.372	0.3699	0.1061	7.62989	5.28033	large central crater, elongated cone W-E		104.69
129	HiRISE	HI_034172_1880_035596_1880	elongated	rootless cones	-101.848	7.66547	8.4843	31.4421	100.814	134.752	3920.47	3922.61	3920.45	3925.31	3919.96		126.268	69.3723	2.1399	5.3566	3.74825	2.1693	4.8687	5.32516	9.11926	large central crater, cone elongated N-S		7.4947	28.4801	88.4384	109.424	3920.98	3922.35	3920.69	3922.28	3921.57		101.929	59.9583	1.3769	0.7112	1.04405	1.6581	1.5857	3.75393	1.94251	large central crater, cone elongated N-S		114.098
130	HiRISE	HI_034172_1880_035596_1880	elongated	rootless cones	-101.85	7.66616	overlapping																					11.9945	43.9799	87.9599	122.444	3920.51	3923.17	3921.53	3922.35	3921.43		110.45	43.98	2.6608	0.9219	1.79135	1.6411	0.8249	4.75537	1.5321	large central crater		110.45
131	HiRISE	HI_034172_1880_035596_1880	circular	rootless cones	-101.85	7.66554	plausible cone
132	HiRISE	HI_034172_1880_035596_1880	elongated	rootless cones	-101.851	7.66509	27.9501	55.4011	107.308	136.756	3920.4	3924.93	3923.33	3924.3	3922.72		108.806	51.9074	4.5382	1.5856	3.0619	1.6048	0.9709	9.38723	3.08807	large central crater, elongateed SW-NE		18.4432	49.348	83.7421	112.653	3920.65	3924.24	3923.28	3923.27	3920.84		94.2099	34.3941	3.5853	2.4279	3.0066	0.9589		6.61737	4.82295	large central crater, elongateed SW-NE		101.508
133	HiRISE	HI_034172_1880_035596_1880	circular	rootless cones	-101.853	7.66413	13.9231	50.2228	50.2228	82.0472	3922.7	3927.26		3927.26	3921.45		68.1241		4.5614	5.8092	5.1853			7.16222	10.5765	dome		9.9738	41.8901	41.8901	79.7907	3921.81	3927.01		3927.01	3921.13		69.8169		5.2029	5.8861	5.5445			9.25874	8.97048	dome		68.9705
134	HiRISE	HI_034172_1880_035596_1880	circular	rootless cones	-101.852	7.66301	10.9951	40.9819	64.9714	94.9582	3921.23	3928.05		3928.68	3921.71		83.9631	23.9895	6.8287	6.9729	6.9008			12.8288	13.5686	nice visible crater		23.4891	43.4799	74.9654	90.4582	3921.18	3928.56		3927.9	3920.75		66.9691	31.4855	7.3801	7.14889	7.26449			20.2629	28.4895	nice visible crater		75.4661
135	HiRISE	HI_034172_1880_035596_1880	circular	rootless cones	-101.854	7.66219	15.4717	41.9235	81.3516	106.805	3921.01	3927.15	3926.87	3927.14	3921.58		91.3335	39.4281	6.1389	5.5526	5.84575	0.2734	0.2625	13.0658	12.701	nice visible crater		18.4782	44.4477	71.9154	92.3914	3921.78	3927.33		3926.72	3921.22		73.9132	27.4677	5.5487	5.5043	5.5265			12.0606	15.7841	nice visible crater		82.6234
136	HiRISE	HI_034172_1880_035596_1880	circular	rootless cones	-101.854	7.6639	11.9706	31.9281	64.8411	90.2788	3921.43	3925.85	3925.47	3926.08	3921.56		78.3082	32.913	4.4261	4.5237	4.4749			12.5045	10.298	nice visible crater		17.9874	35.4752	77.4458	93.9343	3921.25	3927.12	3925.25	3926.23	3921.67		75.9469	41.9706	5.8653	4.5611	5.2132			18.5411	16.2664	nice visible crater		77.1275
137	HiRISE	HI_034172_1880_035596_1880	circular	rootless cones	-101.853	7.66535		25.3648	50.2324	69.629		3924.01		3924.37	3922.41			24.8676		1.9592					5.80706	cone overlapping with 138 and 139			20.4561	48.895	83.3112		3924.44	3924.1	3924.58	3920.69			28.4389		3.8923	3.8923				6.50763	cone overlapping with 138 and 139
138	HiRISE	HI_034172_1880_035596_1880	circular	rootless cones	-101.854	7.66543	13.9759	38.9328	79.8623	97.3322	3921.86	3925.14	3924.32	3925.65	3921.91		83.3563	40.9295	3.2828	3.7456	3.5142	0.8239	1.3354	7.49359	12.4761	large central crater		35.4842	58.9738	95.4576		3921.41	3927.27	3923.96	3924.58	overlapping with cone. No. 137			36.4838	5.8656		5.8656			14.0206		overlapping with cone. No. 137		83.3563
139	HiRISE	HI_034172_1880_035596_1880	circular	rootless cones	-101.853	7.66631	18.9398	43.3621	68.2829		3921.16	3925.13	3924.31	3924.61	overlapping with cone no. 137			24.9208	3.9754			0.8197	0.2969	9.24537		visible central crater; overlapping with cone no. 137		14.996	50.9866	85.9774	125.467	3920.92	3924.69	3924.31	3925.15	3921.25		110.471	34.9908	3.7673	3.8953	3.8313	0.3799	0.8376	5.97565	5.67012	nice visible central crater		110.471
140	HiRISE	HI_034172_1880_035596_1880	elongated	rootless cones	-101.854	7.66815	15.96	55.86	96.2589	125.685	3921.34	3923.34	3922.86	3925.09	3921.27		109.725	40.3989	2.0001	3.8174	2.90875	0.478	2.2228	2.86971	7.47482	nice visible crater		9.4977	29.9927	107.974	141.966	3922.51	3924.04	3922.87	3925.74	3921.05		132.468	77.9813	1.5303	4.6975	3.1139	1.1625	2.87	4.27018	7.96879	nice visible crater		121.097
141	HiRISE	HI_034172_1880_035596_1880	circular	rootless cones	-101.856	7.66852	19.9882	54.468	111.934	151.411	3921.58	3924.14	3921.44	3924.28	3921.61		131.423	57.4664	2.5539	2.6724	2.61315	2.694	2.8366	4.23613	3.8846	nice visible crater		7.9744	47.8466	112.14	124.102	3921.88	3924.49	3921.59	3923.01	3922.51		116.128	64.2938	2.6067	0.4978	1.55225	2.9009	1.4186	3.74047	2.38581	nice visible crater		123.775
142	HiRISE	HI_034172_1880_035596_1880	circular	rootless cones	-101.858	7.66686	18.9653	56.3969	102.812	150.225	3922.12	3923.78	3923.52	3924.87	3921.55		131.26	46.4152	1.6585	3.3265	2.4925	0.2606	1.3555	2.53697	4.02646	nice visible crater		28.4598	64.9083	105.351	172.257	3922.28	3925.03	3923.62	3924.81	3921.58		143.797	40.443	2.7558	3.2334	2.9946	1.415	1.1923	4.3238	2.77114	nice visible crater		137.529
143	HiRISE	HI_034172_1880_035596_1880	circular	rootless cones	-101.86	7.66564	34.4033	64.3198	99.2213	129.137	3922.58	3927.56	3927.41	3927.63	3922.61		94.734	34.9015	4.9789	5.0255	5.0022	0.1444	0.2173	9.44894	9.71652	central plateau, small crater		26.4504	54.8971	86.3383	123.269	3922.37	3928.11		3926.98	3921.81		96.8187	31.4412	5.7452	5.1754	5.4603			11.4181	8.08228	nice visible crater		95.7764
144	HiRISE	HI_034172_1880_035596_1880	irregular	rootless cones	-101.859	7.66897	plausible cone
145	HiRISE	HI_034172_1880_035596_1880	irregular	rootless cones	-101.859	7.66964	10.4929	33.9771	94.9361	125.915	3922.07	3923.03	3922.34	3926.68	3922.16		115.422	60.959	0.9549	4.5222	2.73855	0.6847	4.342	2.32844	8.42372	nice visible central crater		20.9832	44.4645	86.4311	131.895	3922.75	3924.46	3922.53	3923.65	3921.68		110.912	41.9666	1.7088	1.9722	1.8405	1.9286	1.1252	4.16224	2.48703	nice visible central crater		113.167
146	HiRISE	HI_034172_1880_035596_1880	circular	rootless cones	-101.86	7.67039	23.4855	40.9747	64.4603	88.9452	3922.35	3924.99	3924.62	3924.87	3922.48		65.4597	23.4856	2.6401	2.3901	2.5151	0.3695	0.2431	8.58433	5.61078	nice visible central crater		26.4345	50.874	68.3308	102.247	3922.11	3924.81	3924.39	3924.5	3922.16		75.8123	17.4568	2.6974	2.3357	2.51655	0.4232	0.1104	6.29827	3.95205	nice visible central crater		70.636
147	HiRISE	HI_034172_1880_035596_1880	circular	rootless cones	-101.859	7.67148	30.911	43.8737	91.736	111.679	3920.8	3920.98		3922.87	3921.98		80.7676	47.8623	0.1792	0.8842	0.5317			0.792022	2.542	northern rim removed, asymetric cone		14.9905	40.4744	87.9444	101.936	3921.6	3922.8	3921.06	3922.65	3921.27		86.9451	47.47	1.2043	1.3809	1.2926	1.7404	1.587	2.70563	5.6734	nice visible central crater		83.8563
148	HiRISE	HI_034172_1880_035596_1880	circular	rootless cones	-101.86	7.67223	5.4949	28.9734	67.4382	84.4227	3921.1	3921.73	3920.76	3922.63	3921.63		78.9278	38.4648	0.6265	1.0003	0.8134	0.9649	1.8698	1.52852	3.37833	nice visible central crater		18.9454	39.3866	82.2633	102.206	3921.35	3922.52	3920.83	3921.27	3920.56		83.2605	42.8767	1.1766	0.7124	0.9445	1.6926	0.4362	3.29432	2.04762	nice visible central crater		81.0942
149	HiRISE	HI_034172_1880_035596_1880	circular	rootless cones	-101.862	7.67011	15.9729	34.9409	47.4198	71.3792	3921.93	3923.6	3923.48	3923.54	3922.45		55.4063	12.4789	1.6646	1.0883	1.37645	0.115	0.0571	5.01533	2.60432	small cone, central crater visible		9.4758	17.9542	24.936	44.3868	3922.34	3923.46		3923.54	3922.08		34.911	6.9818	1.1197	1.4614	1.29055			7.52323	4.31293	small cone		45.1587
150	HiRISE	HI_034172_1880_035596_1880	circular	rootless cones	-101.863	7.66876	8.4974	41.4875	84.9744	125.462	3922.32	3924.35	3923.28	3924.98	3922.7		116.965	43.4869	2.0321	2.2803	2.1562	1.0731	1.6992	3.52481	3.23035	nice visible central crater		31.9497	60.9042	110.326	160.248	3922.76	3925.32	3923.3	3925.14	3922.57		128.298	49.4222	2.5602	2.5679	2.56405	2.019	1.8374	5.05304	2.94983	nice visible central crater		122.631
151	HiRISE	HI_034172_1880_035596_1880	circular	rootless cones	-101.862	7.66491	28.4339	54.8725	78.3181	108.249	3922.67	3928.33		3928.99	3922.56		79.8147	23.4456	5.6583	6.4334	6.04585			12.08	12.5087	central plateau		18.9788	40.4549	63.9287	100.888	3922.97	3928.41	3928.28	3929.09	3922.33		81.9088	23.4738	5.4439	6.7535	6.0987	0.126	0.8016	14.2241	10.5878	central crater visible		80.8618
152	HiRISE	HI_034172_1880_035596_1880	circular	rootless cones	-101.857	7.66288	20.4865	57.962	101.434	127.916	3921.32	3925	3924.52	3926.07	3922.1		107.43	43.4716	3.685	3.9743	3.82965	0.4819	1.5522	5.61589	8.6636	nice visible central crater		23.9477	43.4052	97.2875	154.662	3921.56	3926.75	3924.44	3924.93	3921.37		130.715	53.8823	5.1895	3.5673	4.3784	2.3133	0.4975	14.9337	3.56699	nice visible central crater, asymetric cone		119.072
153	HiRISE	HI_034172_1880_035596_1880	circular	rootless cones	-101.855	7.66153	12.4531	47.322	71.2333	104.109	3921.6	3924.88		3925.09	3921.9		91.6555	23.9113	3.2814	3.1902	3.2358			5.37609	5.57747	central plateau		25.9378	55.8661	76.3171	100.26	3923.04	3925.27		3924.98	3921.87		74.322	20.451	2.2349	3.103	2.66895			4.27064	7.46745	central plateau		82.9887
154	HiRISE	HI_034172_1880_035596_1880	circular	rootless cones	-101.857	7.66116	16.45	44.3653	44.3653	68.7912	3922.49	3928.22		3928.22	3922.14		52.3412		5.7311	6.0851	5.9081			11.6018	14.5766	peak		18.9509	45.3825	45.3825	73.3102	3921.95	3928.21		3928.21	3923.13		54.3593		6.2614	5.0831	5.67225			13.3272	10.5451	peak		53.3502
155	HiRISE	HI_034172_1880_035596_1880	circular	rootless cones	-101.854	7.65948	17.46	55.3732	82.8105	117.232	3921.7	3927.89		3929.5	3922.61		99.7717	27.4373	6.1898	6.8964	6.5431			9.27244	11.6355	dome		22.9695	62.9167	85.886	118.843	3922.39	3928.41		3929.45	3921.23		95.8731	22.9693	6.0129	8.2151	7.114			8.55997	14.5855	dome		97.8224
156	HiRISE	HI_034172_1880_035596_1880	circular	rootless cones	-101.856	7.65981	19.9308	46.3391	62.782	84.2076	3921.98	3927.13		3927.17	3922.91		64.2768	16.4429	5.149	4.2586	4.7038			11.0329	11.5406	central plateau		36.9591	61.9315	67.9249	102.886	3922.65	3927.22		3927.26	3922.25		65.9271	5.9934	4.5666	5.0107	4.78865			10.3629	8.2684	central plateau		65.1019
157	HiRISE	HI_034172_1880_035596_1880	circular	rootless cones	-101.859	7.66224	12.4623	43.8675	72.2817	112.161	3921.77	3926	3925.73	3926.4	3921.92		99.6989	28.4142	4.2341	4.4798	4.35695	0.2768	0.6757	7.67841	6.46344	central crater visible		overlapping with cone no. 168		61.7699	88.6697				3926.35	3921.16					5.1957					11.2064	overlapping with cone no. 168		99.6989
158	HiRISE	HI_034172_1880_035596_1880	circular	rootless cones	-101.86	7.66181	28.4278	60.8455	97.7519	125.681	3921.86	3925.97	3925.25	3926.69	3921.98		97.2532	36.9064	4.1057	4.7154	4.41055	0.72	1.4461	7.21808	9.76649	nice visible central crater		17.465	46.9061	88.8222	140.219	3921.79	3926.93	3925.6	3926.09	3921.96		122.754	41.9161	5.1408	4.1304	4.6356	1.3238	0.4811	9.90473	4.6144	nice visible central crater		110.004
159	HiRISE	HI_034172_1880_035596_1880	circular	rootless cones	-101.863	7.65932	36.9249	66.3471	97.2759	121.221	3922.82	3929.87	3928.72	3928.88	3923.54		84.2958	30.9288	7.0468	5.3462	6.1965	1.1508	0.165	13.469	13.0094	nice visible central crater		22.9993	50.4986	67.9981	96.9974	3923.18	3929.54	3929.4	3929.53	3922.6		73.9981	17.4995	6.36	6.9282	6.6441	0.1434	0.1321	13.0223	13.955	nice visible central crater		79.1469
160	HiRISE	HI_034172_1880_035596_1880	circular	rootless cones	-101.867	7.66071	26.4799	60.9538	60.9538	92.4299	3924.9	3926.78		3926.78	3923.89		65.95		1.8835	2.8881	2.3858			3.12728	5.272	peak		34.9315	65.3718	65.3718	102.299	3924.26	3926.77		3926.77	3923.99		67.3679		2.506	2.7763	2.64115			4.70627	4.31576	peak		66.659
161	HiRISE	HI_034172_1880_035596_1880	circular	rootless cones	-101.866	7.66213	11.989	43.9616	100.412	123.892	3923.39	3925.29	3924.12	3925.86	3924.52		111.903	56.4507	1.8991	1.3427	1.6209	1.1704	1.7418	3.39925	3.2801	nice visible central crater		24.9888	52.4766	104.453	124.944	3924.07	3925.02	3924.17	3925.5	3923.5		99.9553	51.9764	0.9538	2.0016	1.4777	0.8578	1.3375	1.98731	5.6146	nice visible central crater		105.929
162	HiRISE	HI_034172_1880_035596_1880	circular	rootless cones	-101.864	7.66195	26.9445	48.4003	97.3	121.749	3922.97	3928.72	3925.35	3927.89	3923.12		94.8048	48.8997	5.7554	4.7724	5.2639	3.3772	2.5419	15.0158	11.3281	nice visible central crater		12.4896	45.9619	87.4275	112.407	3923.7	3926.43	3925.36	3927.52	3922.65		99.9173	41.4656	2.7281	4.8637	3.7959	1.0628	2.1542	4.65949	11.2991	nice visible central crater		97.3611
163	HiRISE	HI_034172_1880_035596_1880	elongated	rootless cones	-101.867	7.66451	29.4368	54.8822	111.76	142.195	3923.24	3926.55	3924.24	3926.74	3923.48		112.758	56.878	3.317	3.2617	3.28935	2.31	2.4957	7.42706	6.16403	nice visible central crater		28.8995	53.8129	95.169	119.584	3923.51	3926.87	3924.27	3925.91	3924.15		90.6846	41.3561	3.3514	1.7571	2.55425	2.5989	1.642	7.66155	4.13058	nice visible central crater		101.721
164	HiRISE	HI_034172_1880_035596_1880	circular	rootless cones	-101.865	7.66495	5.9749	29.3767	70.7034	91.1178	3923.66	3924.57	3923.47	3924.39	3923.79		85.1429	41.3267	0.9144	0.6003	0.75735	1.0977	0.9187	2.23763	1.68531	nice visible central crater		no visible on DEM																					85.1429
165	HiRISE	HI_034172_1880_035596_1880	irregular	rootless cones	-101.866	7.66644	22.4496	51.8836	76.8277	107.259	3923.72	3926.24	3925.82	3926.64	3923.48		84.8098	24.9441	2.5212	3.1632	2.8422	0.4154	0.816	4.89578	5.97711	visible central crater		30.9857	53.9751	78.9635	128.94	3923.91	3926.29	3925.94	3926.61	3922.62		97.9548	24.9884	2.3793	3.993	3.18615	0.3516	0.6743	5.90882	4.58751	visible central crater		91.3823
166	HiRISE	HI_034172_1880_035596_1880	circular	rootless cones	-101.867	7.6677	13.969	28.437	74.3353	105.267	3924.57	3925.52	3923.72	3925.51	3923.45		91.2978	45.8983	0.9501	2.0581	1.5041	1.8	1.7875	3.75717	3.81795	nice visible central crater		29.9417	67.868	117.272	159.69	3923.4	3924.88	3923.66	3925.03	3923.08		129.748	49.4039	1.4798	1.9524	1.7161	1.2212	1.3737	2.23442	2.63908	nice visible central crater		110.523
167	HiRISE	HI_034172_1880_035596_1880	circular	rootless cones	-101.87	7.66354	31.4237	55.8645	55.8645	82.7992	3923.32	3929.12		3929.12	3924.38		51.3755		5.7964	4.7392	5.2678			13.3418	10.1866	peak		21.4688	45.9332	45.9332	70.897	3923.79	3928.95		3928.95	3924.06		49.4282		5.1637	4.8914	5.02755			11.9185	11.3724	peak		50.4019
168	HiRISE	HI_034172_1880_035596_1880	circular	rootless cones	-101.869	7.66262	22.4262	51.8294	79.7376	112.629	3923.63	3926.62	3926.54	3927.09	3924.02		90.2028	27.9082	2.9817	3.0705	3.0261	0.0758	0.5551	5.79042	5.36431	visible central crater		12.4824	50.9285	88.8753	123.826	3923.85	3927.15	3926.43	3927.51	3923.7		111.344	37.9468	3.3042	3.8126	3.5584	0.7184	1.0788	4.91214	6.27497	nice visible central crater		100.773
169	HiRISE	HI_034172_1880_035596_1880	circular	rootless cones	-101.866	7.65572	39.4904	70.9828	125.97	156.462	3924.51	3927.21	3925.94	3930.08	3924.91		116.972	54.9868	2.6987	5.1688	3.93375	1.2689	4.1382	4.89792	9.80628	nice visible central crater		29.9861	58.473	111.449	145.933	3924.84	3929.31	3925.88	3927.62	3925.01		115.947	52.9756	4.4703	2.6118	3.54105	3.4319	1.7454	8.91839	4.34787	nice visible central crater		116.459
170	HiRISE	HI_034172_1880_035596_1880	irregular	rootless cones	-101.87	7.65547	7.9808	42.3984	100.759	126.198	3925.4	3926.77	3925.17	3926.71	3925.68		118.217	58.3602	1.3718	1.0287	1.20025	1.5959	1.5376	2.28246	2.31818	central crater visible		40.4458	61.917	130.825	153.295	3925.93	3926.44	3925.1	3927.01	3925.14		112.849	68.9078	0.5092	1.8693	1.18925	1.344	1.9114	1.35854	4.77754	central crater visible		115.533
171	HiRISE	HI_034172_1880_035596_1880	circular	rootless cones	-101.87	7.65678	19.932	32.3895	41.3589	54.8131	3925.41	3927.15	3926.97	3926.96	3925.54		34.8811	8.9694	1.746	1.4138	1.5799	0.1792	-0.0162	7.97841	6.04304	central plateau		13.9453	31.3771	31.3771	43.8283	3925.53	3927.17		3927.17	3925.43		29.883		1.6415	1.737	1.68925			5.37951	8.04529	peak		32.382
172	HiRISE	HI_034172_1880_035596_1880	circular	rootless cones	-101.87	7.65811	31.4221	43.8913	87.7827	108.731	3925.03	3925.87	3924.43	3926.94	3925.33		77.3086	43.8914	0.8385	1.6091	1.2238	1.4388	2.509	3.8471	4.40978	central crater visible		39.8916	54.3523	101.225	119.675	3925	3925.88	3924.3	3926.4	3924.91		79.7832	46.8726	0.8846	1.4925	1.18855	1.5847	2.1034	3.50058	4.64506	central crater visible		78.5459
173	HiRISE	HI_034172_1880_035596_1880	irregular	rootless cones	-101.872	7.65101	23.4403	62.84	116.204	134.657	3926.4	3927.69	3926.34	3927.16	3926.35		111.217	53.3642	1.2959	0.8098	1.05285	1.354	0.8265	1.88384	2.516	central crater visible		52.498	72.9972	120.495	142.994	3926.75	3927.51	3926.36	3927.37	3926.62		90.4965	47.4982	0.7563	0.75197	0.754135	1.1458	1.01037	2.11292	1.91567	central crater visible		100.857
174	HiRISE	HI_034172_1880_035596_1880	circular	rootless cones	-101.856	7.67546	overlapping with cone no. 102	21.4844	67.9508	86.4374		3923.23	3920.63	3922.26	3921.27			46.4664		0.9844		2.5986	1.6253		3.05385	central crater visible		14.4878	48.959	87.4267	128.392	3920.54	3922.71	3920.61	3923.07	3920.57		113.905	38.4677	2.167	2.5039	2.33545	2.0961	2.4626	3.59711	3.50639	central crater visible		113.905
175	CTX	D22_035596_1877_XN_07N101W	circular	rootless cones	-101.792	7.75041	plausible cone
176	CTX	D22_035596_1877_XN_07N101W	circular	rootless cones	-101.761	7.75181	plausible cone
177	CTX	D22_035596_1877_XN_07N101W	circular	rootless cones	-101.884	7.61087
178	CTX	D22_035596_1877_XN_07N101W	circular	rootless cones	-101.905	7.59878
179	CTX	D22_035596_1877_XN_07N101W	circular	rootless cones	-101.909	7.59831
180	CTX	D22_035596_1877_XN_07N101W	circular	rootless cones	-101.906	7.59531
181	CTX	D22_035596_1877_XN_07N101W	crescent	rootless cones	-101.904	7.59438
182	CTX	D22_035596_1877_XN_07N101W	circular	rootless cones	-101.904	7.59203
183	CTX	D22_035596_1877_XN_07N101W	circular	rootless cones	-101.907	7.59092
184	CTX	D22_035596_1877_XN_07N101W	circular	rootless cones	-101.91	7.59081
185	CTX	D22_035596_1877_XN_07N101W	circular	rootless cones	-101.91	7.59174
186	CTX	D22_035596_1877_XN_07N101W	circular	rootless cones	-101.912	7.59103
187	CTX	D22_035596_1877_XN_07N101W	circular	rootless cones	-101.915	7.59139
188	CTX	D22_035596_1877_XN_07N101W	circular	rootless cones	-101.916	7.59014
189	CTX	D22_035596_1877_XN_07N101W	circular	rootless cones	-101.91	7.58599
190	CTX	D22_035596_1877_XN_07N101W	circular	rootless cones	-101.91	7.58339
191	CTX	D22_035596_1877_XN_07N101W	crescent	rootless cones	-101.907	7.59763
192	CTX	D22_035596_1877_XN_07N101W	circular	rootless cones	-101.909	7.59735	plausible cone
193	CTX	D22_035596_1877_XN_07N101W	crescent	rootless cones	-101.912	7.59488	plausible cone
194	CTX	D22_035596_1877_XN_07N101W	circular	rootless cones	-101.911	7.57989	plausible cone
195	CTX	D22_035596_1877_XN_07N101W	circular	rootless cones	-101.915	7.57417
196	CTX	D22_035596_1877_XN_07N101W	circular	rootless cones	-101.914	7.57332
197	CTX	D22_035596_1877_XN_07N101W	circular	rootless cones	-101.916	7.57176
198	CTX	D22_035596_1877_XN_07N101W	circular	rootless cones	-101.916	7.56966
199	CTX	D22_035596_1877_XN_07N101W	irregular	rootless cones	-101.921	7.56042	plausible cone
200	CTX	D22_035596_1877_XN_07N101W	circular	rootless cones	-101.933	7.55729
201	CTX	D22_035596_1877_XN_07N101W	circular	rootless cones	-101.929	7.55532
202	CTX	D22_035596_1877_XN_07N101W	circular	rootless cones	-101.931	7.55175	plausible cone
203	CTX	D22_035596_1877_XN_07N101W	circular	rootless cones	-101.936	7.54967
204	CTX	D22_035596_1877_XN_07N101W	circular	rootless cones	-101.942	7.54994
205	CTX	D22_035596_1877_XN_07N101W	circular	rootless cones	-101.943	7.54909
206	CTX	D22_035596_1877_XN_07N101W	circular	rootless cones	-101.942	7.5473
207	CTX	D22_035596_1877_XN_07N101W	circular	rootless cones	-101.94	7.54632
208	CTX	D22_035596_1877_XN_07N101W	circular	rootless cones	-101.945	7.5457
209	CTX	D22_035596_1877_XN_07N101W	circular	rootless cones	-101.946	7.54471
210	CTX	D22_035596_1877_XN_07N101W	circular	rootless cones	-101.945	7.54163
211	CTX	D22_035596_1877_XN_07N101W	circular	rootless cones	-101.945	7.54793
212	CTX	D22_035596_1877_XN_07N101W	circular	rootless cones	-101.943	7.55195
213	CTX	D22_035596_1877_XN_07N101W	circular	rootless cones	-101.948	7.54829
214	CTX	D22_035596_1877_XN_07N101W	circular	rootless cones	-101.955	7.54342
215	CTX	D22_035596_1877_XN_07N101W	circular	rootless cones	-101.963	7.54445
216	CTX	D22_035596_1877_XN_07N101W	circular	rootless cones	-101.961	7.54128
217	CTX	D22_035596_1877_XN_07N101W	circular	rootless cones	-101.96	7.53985
218	CTX	D22_035596_1877_XN_07N101W	circular	rootless cones	-101.954	7.53561	plausible cone
219	CTX	D22_035596_1877_XN_07N101W	circular	rootless cones	-101.956	7.53579	plausible cone
220	CTX	D22_035596_1877_XN_07N101W	circular	rootless cones	-101.961	7.53619
221	CTX	D22_035596_1877_XN_07N101W	circular	rootless cones	-101.963	7.53797
222	CTX	D22_035596_1877_XN_07N101W	circular	rootless cones	-101.966	7.53606
223	CTX	D22_035596_1877_XN_07N101W	circular	rootless cones	-101.962	7.53302
224	CTX	D22_035596_1877_XN_07N101W	circular	rootless cones	-101.967	7.53177
225	CTX	D22_035596_1877_XN_07N101W	circular	rootless cones	-101.97	7.53271
226	CTX	D22_035596_1877_XN_07N101W	circular	rootless cones	-101.977	7.52666
227	CTX	D22_035596_1877_XN_07N101W	circular	rootless cones	-101.964	7.52711
228	CTX	D22_035596_1877_XN_07N101W	circular	rootless cones	-101.977	7.528
229	CTX	D22_035596_1877_XN_07N101W	circular	rootless cones	-101.972	7.52099	plausible cone
230	CTX	D22_035596_1877_XN_07N101W	circular	rootless cones	-101.984	7.51397
231	CTX	D22_035596_1877_XN_07N101W	irregular	rootless cones	-101.991	7.50995
232	CTX	D22_035596_1877_XN_07N101W	circular	rootless cones	-101.994	7.49851
233	CTX	D22_035596_1877_XN_07N101W	irregular	rootless cones	-101.995	7.49857
234	CTX	D22_035596_1877_XN_07N101W	circular	rootless cones	-101.998	7.49516
235	CTX	D22_035596_1877_XN_07N101W	circular	rootless cones	-101.999	7.48964
236	CTX	D22_035596_1877_XN_07N101W	circular	rootless cones	-102.001	7.4893
237	CTX	D22_035596_1877_XN_07N101W	circular	rootless cones	-102.004	7.48841
238	CTX	D22_035596_1877_XN_07N101W	circular	rootless cones	-102.003	7.48635	plausible cone
239	CTX	D22_035596_1877_XN_07N101W	circular	rootless cones	-102.01	7.48238	plausible cone
240	CTX	D22_035596_1877_XN_07N101W	circular	rootless cones	-102.036	7.48222
241	CTX	D22_035596_1877_XN_07N101W	circular	rootless cones	-102.041	7.47351
242	CTX	D22_035596_1877_XN_07N101W	circular	rootless cones	-102.04	7.47195
243	CTX	D22_035596_1877_XN_07N101W	circular	rootless cones	-102.05	7.47011
244	CTX	D22_035596_1877_XN_07N101W	circular	rootless cones	-102.044	7.47229
245	CTX	D22_035596_1877_XN_07N101W	circular	rootless cones	-102.06	7.46095
246	CTX	D22_035596_1877_XN_07N101W	circular	rootless cones	-102.058	7.46019
247	CTX	D22_035596_1877_XN_07N101W	circular	rootless cones	-102.058	7.45858
248	CTX	D22_035596_1877_XN_07N101W	circular	rootless cones	-102.059	7.45778
249	CTX	D22_035596_1877_XN_07N101W	circular	rootless cones	-102.062	7.45854
250	CTX	D22_035596_1877_XN_07N101W	circular	rootless cones	-102.06	7.453
251	CTX	P14_006600_1881_XI_08N102W	circular	rootless cones	-102.063	7.45314
252	CTX	P14_006600_1881_XI_08N102W	circular	rootless cones	-102.065	7.45204
253	CTX	P14_006600_1881_XI_08N102W	circular	rootless cones	-102.065	7.45088
254	CTX	P14_006600_1881_XI_08N102W	irregular	rootless cones	-102.064	7.44949	plausible cone
255	CTX	P14_006600_1881_XI_08N102W	circular	rootless cones	-102.068	7.45605
256	CTX	P14_006600_1881_XI_08N102W	circular	rootless cones	-102.071	7.45498
257	CTX	P14_006600_1881_XI_08N102W	circular	rootless cones	-102.073	7.45222
258	CTX	P14_006600_1881_XI_08N102W	circular	rootless cones	-102.071	7.44869																				large central crater
259	CTX	P14_006600_1881_XI_08N102W	circular	rootless cones	-102.076	7.44293
260	CTX	P14_006600_1881_XI_08N102W	circular	rootless cones	-102.074	7.439
261	CTX	P14_006600_1881_XI_08N102W	circular	rootless cones	-102.08	7.43516
262	CTX	P14_006600_1881_XI_08N102W	circular	rootless cones	-102.079	7.43396
263	CTX	P14_006600_1881_XI_08N102W	circular	rootless cones	-102.093	7.42346
264	CTX	P14_006600_1881_XI_08N102W	crescent	rootless cones	-102.104	7.41871	plausible cone
265	CTX	P14_006600_1881_XI_08N102W	circular	rootless cones	-102.106	7.41385
266	CTX	P14_006600_1881_XI_08N102W	circular	rootless cones	-102.094	7.41363
267	CTX	P14_006600_1881_XI_08N102W	circular	rootless cones	-102.095	7.41011
268	CTX	P14_006600_1881_XI_08N102W	irregular	rootless cones	-102.108	7.40983
269	CTX	P14_006600_1881_XI_08N102W	crescent	rootless cones	-102.114	7.39678
270	CTX	P14_006600_1881_XI_08N102W	circular	rootless cones	-102.11	7.39231
271	CTX	P14_006600_1881_XI_08N102W	circular	rootless cones	-102.087	7.42614
272	HiRISE	ESP_038062_1870	circular	rootless cones	-101.656	6.88444	modified by the edge of lava flow																			cone
273	HiRISE	ESP_038062_1870	circular	rootless cones	-101.654	6.88373	22.9863			127.924							104.938									cone		14.4849			128.866							114.381											109.659
274	HiRISE	ESP_038062_1870	circular	rootless cones	-101.651	6.88328	20.9944	48.4872	102.973	130.466							109.471	54.4856								cone		26.9735	67.9332	113.888	136.366							109.393	45.9549										109.432
275	HiRISE	ESP_038062_1870	circular	rootless cones	-101.651	6.88042	18.986	41.9611	120.411	155.386							136.4	78.4502								large central crater		25.9918	60.481	141.456	167.947							141.956	80.9747										139.178
276	HiRISE	ESP_038062_1870	circular	rootless cones	-101.648	6.87909	32.467	84.4144	175.322	234.762							202.295	90.9078								large central crater		32.4602	69.415	160.803	197.758							165.298	91.3881										183.796
277	HiRISE	ESP_038062_1870	circular	rootless cones	-101.644	6.87319	28.4732	58.9446	104.402	153.856							125.382	45.4574								cone		25.4332	75.3025	129.161	160.08							134.647	53.8587										130.015
278	HiRISE	ESP_038062_1870	circular	rootless cones	-101.644	6.87001	18.9649			84.3439							65.379									cone		9.4934			65.9543							56.4609											60.92
279	HiRISE	ESP_038062_1870	circular	rootless cones	-101.651	6.86733	31.4285	70.3401	110.748	141.678							110.249	40.4082								cone		7.9963	47.4785	87.9602	116.947							108.951	40.4817										109.6
280	HiRISE	ESP_038062_1870	circular	rootless cones	-101.653	6.86438	20.4768			101.885							81.4079									cone		20.9657			111.318							90.3524											85.8802
281	HiRISE	ESP_038062_1870	circular	rootless cones	-101.653	6.86054	16.4201			81.1056							64.6855									cone		21.8997			75.6537							53.754											59.2197
282	HiRISE	ESP_038062_1870	circular	rootless cones	-101.658	6.8605																				cone
283	HiRISE	ESP_038062_1870	circular	rootless cones	-101.659	6.86112	plausible cone																			cone
284	HiRISE	ESP_038062_1870	circular	rootless cones	-101.658	6.86514	27.4791	43.9666	98.9249	117.91							90.4314	54.9583								cone		16.9806	40.9533	93.893	124.358							107.378	52.9397										98.9046
285	HiRISE	ESP_038062_1870	circular	rootless cones	-101.66	6.86724	18.4628			94.8092							76.3464									cone		3.9904			73.3244							69.334											72.8402
286	HiRISE	ESP_038062_1870	circular	rootless cones	-101.661	6.86992	26.4395			126.211							99.7719									cone		17.951			115.685							97.7336											98.7527
287	HiRISE	ESP_038062_1870	circular	rootless cones	-101.666	6.87085	11.4766			84.3284							72.8518									cone		5.9926			77.4046							71.412											72.1319
288	HiRISE	ESP_038062_1870	circular	rootless cones	-101.663	6.87304	plausible cone																			cone
289	HiRISE	ESP_038062_1870	circular	rootless cones	-101.667	6.86871	16.9875	43.468	134.401	177.369							160.382	90.933								large central crater		14.4692	54.3843	136.21	170.138							155.669	81.826										158.025
290	HiRISE	ESP_038062_1870	circular	rootless cones	-101.663	6.86733	33.9273	92.8013	119.245	176.123							142.196	26.4433								cone		31.4325	67.8544	100.784	136.707							105.274	32.9293										123.735
291	HiRISE	ESP_038062_1870	circular	rootless cones	-101.661	6.86202	30.937	65.8659	128.738	159.176							128.239	62.8721								large central crater		27.4653	56.9281	150.31	173.781							146.315	93.3822										137.277
292	HiRISE	ESP_038062_1870	circular	rootless cones	-101.666	6.86429	plausible cone																			cone
293	HiRISE	ESP_038062_1870	circular	rootless cones	-101.665	6.86032	25.9785			128.894							102.915									cone		12.9793			130.293							117.314											110.114
294	HiRISE	ESP_038062_1870	circular	rootless cones	-101.668	6.86005																				cone
295	HiRISE	ESP_038062_1870	crescent	rootless cones	-101.669	6.85755
296	HiRISE	ESP_038062_1870	circular	rootless cones	-101.668	6.85184	21.9926			89.4702							67.4776									cone		10.9668			88.2329							77.2661											72.3718
297	HiRISE	ESP_038062_1870	circular	rootless cones	-101.67	6.85019	19.9552	60.3647	90.7946	122.226							102.271	30.4299								cone		25.979	66.4464	99.9195	127.397							101.418	33.4731										101.845
298	HiRISE	ESP_038062_1870	circular	rootless cones	-101.662	6.84438	16.4996	43.999	95.4979	124.997							108.498	51.4989								cone		16.9454	47.3476	92.7017	116.625							99.6794	45.3541										104.089
299	HiRISE	ESP_038062_1870	circular	rootless cones	-101.662	6.84113	plausible cone																			cone at the edge of flow
300	HiRISE	ESP_038062_1870	circular	rootless cones	-101.704	6.80941	11.4605			58.7981							47.3376									cone		15.9978			69.4905							53.4927											50.4151
301	HiRISE	ESP_038062_1870	circular	rootless cones	-101.693	6.80131	10.9877			67.4246							56.4369									cone		7.9587			63.1729							55.2142											55.8255
302	HiRISE	ESP_038062_1870	circular	rootless cones	-101.689	6.78278	10.989			50.949							39.96									cone		9.9218			52.089							42.1672											41.0636
303	HiRISE	ESP_038062_1870	circular	rootless cones	-101.691	6.7829	8.498	46.9894	97.4781	117.474							108.976	50.4887								cone		8.4847	31.9424	64.384	83.3499							74.8652	32.4416										91.9204
304	HiRISE	ESP_038062_1870	circular	rootless cones	-101.695	6.78156	plausible cone																			cone
305	HiRISE	ESP_038062_1870	circular	rootless cones	-101.697	6.77938	23.4695	44.9417	95.3763	126.336							102.867	50.4346								cone		15.4722	39.9284	91.3362	111.3							95.8283	51.4078										99.3475
306	HiRISE	ESP_038062_1870	circular	rootless cones	-101.697	6.77659	plausible cone																			cone
307	CTX	F06_038062_1851_XN_05N101W	circular	rootless cones	-101.715	6.77854																				cone
308	CTX	F06_038062_1851_XN_05N101W	circular	rootless cones	-101.714	6.77843	plausible cone																			cone
309	CTX	F06_038062_1851_XN_05N101W	circular	rootless cones	-101.713	6.77637																				cone
310	CTX	F06_038062_1851_XN_05N101W	elongated	rootless cones	-101.713	6.77369																				large central crater
311	CTX	F06_038062_1851_XN_05N101W	circular	rootless cones	-101.716	6.77218																				cone
312	CTX	F06_038062_1851_XN_05N101W	circular	rootless cones	-101.719	6.77292																				cone
313	CTX	F06_038062_1851_XN_05N101W	circular	rootless cones	-101.716	6.77029	plausible cone																			cone
314	CTX	F06_038062_1851_XN_05N101W	circular	rootless cones	-101.719	6.76801																				cone
315	CTX	F06_038062_1851_XN_05N101W	circular	rootless cones	-101.72	6.76912																				cone
316	CTX	F06_038062_1851_XN_05N101W	irregular	rootless cones	-101.723	6.76971																				large central crater
317	CTX	F06_038062_1851_XN_05N101W	circular	rootless cones	-101.725	6.77176																				cone
318	CTX	F06_038062_1851_XN_05N101W	circular	rootless cones	-101.729	6.77243																				cone
319	CTX	F06_038062_1851_XN_05N101W	circular	rootless cones	-101.729	6.77457																				cone
320	CTX	F06_038062_1851_XN_05N101W	circular	rootless cones	-101.726	6.77029																				cone
321	CTX	F06_038062_1851_XN_05N101W	circular	rootless cones	-101.724	6.76792																				cone
322	CTX	F06_038062_1851_XN_05N101W	circular	rootless cones	-101.727	6.76265																				cone
323	CTX	F06_038062_1851_XN_05N101W	circular	rootless cones	-101.73	6.76886																				cone
324	CTX	F06_038062_1851_XN_05N101W	circular	rootless cones	-101.734	6.76591																				cone
325	CTX	F06_038062_1851_XN_05N101W	irregular	rootless cones	-101.732	6.76243	plausible cone																			irregular cone with central crater
326	CTX	F06_038062_1851_XN_05N101W	crescent	rootless cones	-101.73	6.76118	plausible cone																			cone
327	CTX	F06_038062_1851_XN_05N101W	circular	rootless cones	-101.736	6.76073	plausible cone																			cone
328	HiRISE	PSP_002209_1865	circular	rootless cones	-101.498	6.61322	16.9684			65.6278							48.6594									cone		8.9904			62.1839							53.1935											50.9264
329	HiRISE	PSP_002209_1865	irregular	rootless cones	-101.497	6.61434	15.4865			83.6772							68.1907									cone		13.4939			68.969							55.4751											61.8329
330	CTX	F06_038062_1851_XN_05N101W	circular	rootless cones	-101.438	6.67777																				cone
331	CTX	F06_038062_1851_XN_05N101W	circular	rootless cones	-101.435	6.67867																				cone
332	CTX	F06_038062_1851_XN_05N101W	circular	rootless cones	-101.438	6.66147																				cone with central crater
333	CTX	F06_038062_1851_XN_05N101W	circular	rootless cones	-101.443	6.65434	plausible cone																			cone
334	HiRISE	PSP_002209_1865	circular	rootless cones	-101.446	6.65941	northern rim overlapping with deposits																			cone
335	HiRISE	PSP_002209_1865	circular	rootless cones	-101.452	6.65292	plausible cone																			cone
336	HiRISE	PSP_002209_1865	circular	rootless cones	-101.488	6.62962	17.2296	27.967	56.6831	75.411							58.1814	28.7161								cone		13.246	27.2418	65.4804	75.9773							62.7313	38.2386										60.4564
337	CTX	P03_002209_1864_XI_06N101W	circular	rootless cones	-101.373	6.71687																				cone
338	CTX	P03_002209_1864_XI_06N101W	circular	rootless cones	-101.341	6.73669																				cone
339	CTX	P03_002209_1864_XI_06N101W	circular	rootless cones	-101.341	6.74821																				large central crater
340	CTX	P03_002209_1864_XI_06N101W	circular	rootless cones	-101.317	6.76983	plausible cone																			central crater
341	CTX	P03_002209_1864_XI_06N101W	circular	rootless cones	-101.302	6.77539																				cone
342	CTX	P03_002209_1864_XI_06N101W	circular	rootless cones	-101.3	6.77753	irregular
343	CTX	D17_033961_1872_XN_07N101W	circular	rootless cones	-101.274	6.78724																				cone with large central crater
344	CTX	D17_033961_1872_XN_07N101W	circular	rootless cones	-101.27	6.79012																				large central crater
345	CTX	D17_033961_1872_XN_07N101W	circular	rootless cones	-101.272	6.79286																				cone with large central crater
346	CTX	D17_033961_1872_XN_07N101W	circular	rootless cones	-101.273	6.80725																				cone
347	CTX	D17_033961_1872_XN_07N101W	circular	rootless cones	-101.251	6.82384	plausible cone																			cone
348	CTX	D17_033961_1872_XN_07N101W	circular	rootless cones	-101.239	6.83232	plausible cone																			cone
349	CTX	D17_033961_1872_XN_07N101W	irregular	rootless cones	-101.228	6.84562	plausible cone																			central crater
350	CTX	D17_033961_1872_XN_07N101W	irregular	rootless cones	-101.193	6.87479																				central crater
351	CTX	D17_033961_1872_XN_07N101W	circular	rootless cones	-101.143	6.841																				cone
352	CTX	D17_033961_1872_XN_07N101W	circular	rootless cones	-101.147	6.84658																				cone
353	CTX	D17_033961_1872_XN_07N101W	circular	rootless cones	-101.138	6.85394																				cone
354	CTX	D17_033961_1872_XN_07N101W	circular	rootless cones	-101.138	6.85488																				cone
355	CTX	D17_033961_1872_XN_07N101W	circular	rootless cones	-101.137	6.86341																				cone with central crater
356	CTX	D17_033961_1872_XN_07N101W	circular	rootless cones	-101.137	6.86528																				cone
357	CTX	D17_033961_1872_XN_07N101W	circular	rootless cones	-101.136	6.86533																				cone
358	CTX	D17_033961_1872_XN_07N101W	circular	rootless cones	-101.134	6.86774																				cone
359	CTX	D17_033961_1872_XN_07N101W	circular	rootless cones	-101.13	6.86769																				cone
360	CTX	D17_033961_1872_XN_07N101W	circular	rootless cones	-101.093	6.84606																				cone
361	CTX	U23_079800_1861_XN_06N100W	circular	rootless cones	-101.108	6.83882																				cone
362	CTX	U23_079800_1861_XN_06N100W	circular	rootless cones	-101.076	6.86871																				cone
363	CTX	U23_079800_1861_XN_06N100W	circular	rootless cones	-101.071	6.86907																				cone
364	CTX	U23_079800_1861_XN_06N100W	circular	rootless cones	-101.022	6.88687																				cone
365	CTX	U23_079800_1861_XN_06N100W	circular	rootless cones	-100.992	6.89211																				cone
366	CTX	U23_079800_1861_XN_06N100W	circular	rootless cones	-100.995	6.89211																				large central crater
367	CTX	U23_079800_1861_XN_06N100W	circular	rootless cones	-100.995	6.89496																				cone
368	CTX	U23_079800_1861_XN_06N100W	circular	rootless cones	-100.995	6.89635	plausible cone																			cone
369	CTX	U23_079800_1861_XN_06N100W	circular	rootless cones	-101.003	6.89741	plausible cone																			cone
370	CTX	U23_079800_1861_XN_06N100W	circular	rootless cones	-100.939	6.93291																				cone with central crater
371	CTX	U23_079800_1861_XN_06N100W	circular	rootless cones	-100.937	6.93252																				cone with central crater
372	CTX	U23_079800_1861_XN_06N100W	circular	rootless cones	-100.935	6.93688																				cone
373	CTX	U23_079800_1861_XN_06N100W	circular	rootless cones	-100.923	6.94692																				cone with central crater
374	CTX	U23_079800_1861_XN_06N100W	circular	rootless cones	-100.919	6.95161																				cone
375	CTX	U23_079800_1861_XN_06N100W	circular	rootless cones	-100.909	6.95786	plausible cone																			cone
376	CTX	F06_038062_1851_XN_05N101W	circular	rootless cones	-101.605	6.49691																				cone
377	CTX	F06_038062_1851_XN_05N101W	circular	rootless cones	-101.604	6.50365																				cone
378	CTX	F06_038062_1851_XN_05N101W	circular	rootless cones	-101.604	6.50316																				cone with central crater
379	CTX	F06_038062_1851_XN_05N101W	circular	rootless cones	-101.602	6.50271																				cone
380	CTX	F06_038062_1851_XN_05N101W	circular	rootless cones	-101.59	6.50472																				cone
381	CTX	F06_038062_1851_XN_05N101W	circular	rootless cones	-101.59	6.50338																				cone
382	CTX	F06_038062_1851_XN_05N101W	circular	rootless cones	-101.586	6.50789																				cone with central crater
383	CTX	F06_038062_1851_XN_05N101W	circular	rootless cones	-101.585	6.51311																				cone with central crater
384	CTX	F06_038062_1851_XN_05N101W	circular	rootless cones	-101.581	6.51302																				cone
385	CTX	F06_038062_1851_XN_05N101W	circular	rootless cones	-101.584	6.51525																				cone
386	CTX	F06_038062_1851_XN_05N101W	circular	rootless cones	-101.575	6.51438																				cone
387	CTX	F06_038062_1851_XN_05N101W	circular	rootless cones	-101.571	6.52077																				cone with central crater
388	CTX	F06_038062_1851_XN_05N101W	circular	rootless cones	-101.566	6.53288	plausible cone																			cone
389	CTX	F06_038062_1851_XN_05N101W	circular	rootless cones	-101.563	6.53413																				cone with central crater
390	CTX	F06_038062_1851_XN_05N101W	circular	rootless cones	-101.56	6.53331																				cone
391	CTX	F06_038062_1851_XN_05N101W	circular	rootless cones	-101.556	6.53738																				cone
392	CTX	F06_038062_1851_XN_05N101W	irregular	rootless cones	-101.551	6.53006																				cone with central crater
393	CTX	F06_038062_1851_XN_05N101W	circular	rootless cones	-101.548	6.53467																				cone
394	CTX	F06_038062_1851_XN_05N101W	circular	rootless cones	-101.546	6.53506																				cone with central crater
395	CTX	F06_038062_1851_XN_05N101W	circular	rootless cones	-101.534	6.54688																				cone with central crater
396	CTX	P03_002209_1864_XI_06N101W	circular	rootless cones	-101.568	6.54129																				cone
397	CTX	P03_002209_1864_XI_06N101W	circular	rootless cones	-101.564	6.54481																				cone
398	CTX	P03_002209_1864_XI_06N101W	circular	rootless cones	-101.567	6.55039																				cone
399	CTX	P03_002209_1864_XI_06N101W	circular	rootless cones	-101.557	6.54972																				cone
400	CTX	P03_002209_1864_XI_06N101W	circular	rootless cones	-101.559	6.55303																				cone
401	CTX	P03_002209_1864_XI_06N101W	circular	rootless cones	-101.554	6.55236																				cone
402	CTX	P03_002209_1864_XI_06N101W	circular	rootless cones	-101.554	6.55311																				cone
403	CTX	P03_002209_1864_XI_06N101W	circular	rootless cones	-101.557	6.55959																				cone
404	CTX	P03_002209_1864_XI_06N101W	circular	rootless cones	-101.554	6.56052																				cone with large central crater
405	CTX	P03_002209_1864_XI_06N101W	circular	rootless cones	-101.555	6.5556	plausible cone																			cone with central crater
406	CTX	F06_038062_1851_XN_05N101W	circular	rootless cones	-101.537	6.52811																				cone with central crater
407	CTX	F06_038062_1851_XN_05N101W	circular	rootless cones	-101.517	6.53676	plausible cone																			cone
408	HiRISE	PSP_002209_1865	circular	rootless cones	-101.503	6.55037	24.2485	36.2477	59.7463	78.4951							54.2466	23.4986								cone		9.9972	28.492	49.2362	67.2312							57.234	20.7442										55.7403
409	HiRISE	PSP_002209_1865	circular	rootless cones	-101.503	6.55188	plausible cone																			cone
410	HiRISE	PSP_002209_1865	circular	rootless cones	-101.503	6.55261	plausible cone																			cone
411	HiRISE	PSP_002209_1865	irregular	rootless cones	-101.509	6.56577																				cone
412	HiRISE	PSP_002209_1865	circular	rootless cones	-101.503	6.57236																				cone
413	HiRISE	PSP_002209_1865	circular	rootless cones	-101.5	6.58309	17.9689	35.4387	70.6279	89.3456							71.3767	35.1892								cone with large central crater		22.7267	45.4535	79.1691	94.4036							71.6769	33.7156										71.5268
414	HiRISE	PSP_002209_1865	circular	rootless cones	-101.498	6.58371	24.4619			74.8834							50.4215									cone		24.9884			86.4601							61.4717											55.9466
415	HiRISE	PSP_002209_1865	circular	rootless cones	-101.501	6.58572																				low cone
416	HiRISE	PSP_002209_1865	circular	rootless cones	-101.503	6.58804																				low cone
417	HiRISE	PSP_002209_1865	circular	rootless cones	-101.489	6.58876																				low cone; not well visible
418	HiRISE	PSP_002209_1865	circular	rootless cones	-101.489	6.58693																				low cone; not well visible
419	HiRISE	PSP_002209_1865	circular	rootless cones	-101.488	6.58461																				low cone; not well visible
420	HiRISE	PSP_002209_1865	circular	rootless cones	-101.482	6.58523	12.7375	22.478	47.7035	62.6889							49.9514	25.2255								cone		17.4787	32.4605	57.4302	70.9138							53.4351	24.9697										51.6932
421	HiRISE	PSP_002209_1865	circular	rootless cones	-101.481	6.58773																				low cone
422	HiRISE	PSP_002209_1865	circular	rootless cones	-101.486	6.59563	11.7476	28.4942	55.7388	64.487							52.7394	27.2446								cone		25.9933	38.2402	66.2331	72.7314							46.7381	27.9929										49.7387
423	HiRISE	PSP_002209_1865	circular	rootless cones	-101.497	6.59773																				cone
424	HiRISE	PSP_002209_1865	circular	rootless cones	-101.483	6.60103																				cone
425	HiRISE	PSP_002209_1865	circular	rootless cones	-101.487	6.60291	17.2171	35.1827	63.6294	79.8474							62.6303	28.4467								cone with central crater		12.2496	31.499	58.2483	76.2478							63.9982	26.7493										63.3142
426	HiRISE	PSP_002209_1865	circular	rootless cones	-101.498	6.60259	26.2228	36.9617	63.9338	85.9111							59.6883	26.9721								cone with central crater		13.9772	30.4504	60.6513	78.6221							64.6449	30.2009										62.1666
427	HiRISE	PSP_002209_1865	circular	rootless cones	-101.491	6.60688	22.2151	37.1916	65.3973	83.868							61.6529	28.2057								cone with central crater		9.487	29.9591	61.1665	75.6468							66.1598	31.2074										63.9064
428	HiRISE	PSP_002209_1865	circular	rootless cones	-101.485	6.60831	10.4837	22.2156	53.1677	72.3879							61.9042	30.9521								cone with central crater		11.9705	27.9312	59.6032	77.5589							65.5884	31.672										63.7463
429	HiRISE	PSP_002209_1865	circular	rootless cones	-101.483	6.60572	19.9844	41.9672	76.4404	86.9322							66.9478	34.4732								cone with central crater		21.9728	33.209	61.6738	74.1584							52.1856	28.4648										59.5667
430	HiRISE	PSP_002209_1865	circular	rootless cones	-101.482	6.61076	12.4746			64.1198							51.6452									cone		13.2216			58.6242							45.4026											48.5239
431	HiRISE	PSP_002209_1865	circular	rootless cones	-101.48	6.61545	19.996	37.7425	83.4835	105.729							85.7331	45.741								cone with central crater		19.9968	35.4943	96.7345	116.731							96.7346	61.2402										91.2339
432	HiRISE	PSP_002209_1865	circular	rootless cones	-101.477	6.62058	14.2107			61.3307							47.12									cone		9.4893			58.1846							48.6953											47.9077
433	HiRISE	PSP_002209_1865	circular	rootless cones	-101.467	6.63207	26.235	42.2258	72.4586	100.942							74.7073	30.2328								cone with central crater		15.9637	34.1724	69.0931	89.5466							73.5829	34.9207										74.1451
434	HiRISE	PSP_002209_1865	circular	rootless cones	-101.469	6.63318	13.2388			74.9366							61.6978									cone		12.4722			77.0782							64.606											63.1519
435	HiRISE	PSP_002209_1865	circular	rootless cones	-101.453	6.62151	plausible cone																			cone
436	HiRISE	PSP_002209_1865	irregular	rootless cones	-101.502	6.58045	17.4677	44.6675	73.614	92.0799							74.6122	28.9465								low cone		25.4529	39.6765	70.1202	83.3457							57.8928	30.4437										66.2525
437	HiRISE	PSP_002209_1865	circular	rootless cones	-101.504	6.61395	22.9399	34.9086	65.5784	76.799							53.8591	30.6698								cone		23.7225	33.4612	66.9224	79.4079							55.6854	33.4612										54.7722
438	HiRISE	PSP_002209_1865	circular	rootless cones	-101.501	6.61667	20.2304	30.2208	54.4473	69.1831							48.9527	24.2265								cone		13.7252	27.4505	67.8777	89.5886							75.8634	40.4272										62.408
439	CTX	G22_026814_1883_XN_08N101W	circular	rootless cones	-100.904	7.31521																				cone
440	CTX	G22_026814_1883_XN_08N101W	circular	rootless cones	-100.981	7.3194																				central crater
441	CTX	G22_026814_1883_XN_08N101W	circular	rootless cones	-100.984	7.31879																				cone
442	HiRISE	ESP_037574_1875	circular	rootless cones	-101.053	7.31397	24.4778			104.905							80.4271									cone		30.4499			101.833							71.3828											75.9049
443	CTX	G22_026814_1883_XN_08N101W	circular	rootless cones	-101.019	7.33973																				cone with central crater
444	CTX	G22_026814_1883_XN_08N101W	circular	rootless cones	-101.017	7.34408	plausible cone																			cone
445	HiRISE	ESP_037574_1875	circular	rootless cones	-101.031	7.33933	plausible cone																			cone
446	HiRISE	ESP_037574_1875	circular	rootless cones	-101.041	7.3562	22.9209	northern slope modified	73.2475	104.141							81.2201									cone		25.4238	50.3491	75.2744	112.662							87.2385	24.9253										84.2293
447	HiRISE	ESP_037574_1875	irregular	rootless cones	-101.043	7.34796	plausible cone																			cone
448	HiRISE	ESP_037574_1875	irregular	rootless cones	-101.047	7.34214	plausible cone																			cone
449	HiRISE	ESP_037574_1875	irregular	rootless cones	-101.051	7.35252	40.98	71.4652	147.428	215.395							174.415	75.9631								cone		34.9956	58.9926	115.985	160.98							125.984	56.9928										150.2
450	HiRISE	ESP_037574_1875	circular	rootless cones	-101.058	7.35352	34.9386	73.371	115.796	151.234							116.296	42.4255								cone		30.9527	70.8917	112.328	154.764							123.811	41.4367										120.053
451	HiRISE	ESP_037574_1875	circular	rootless cones	-101.061	7.35453	32.3957			123.602							91.2066									cone		16.9719			107.324							90.352											90.7793
452	HiRISE	ESP_037574_1875	circular	rootless cones	-101.065	7.34924	26.4336	66.3334	106.732	144.637							118.203	40.3985								cone		14.4933	53.4753	97.455	138.436							123.943	43.9797										121.073
453	HiRISE	ESP_037574_1875	circular	rootless cones	-101.061	7.34837	20.9704	62.9114	116.835	158.277							137.307	53.924								cone with large central crater		20.995	70.4833	127.97	176.958							155.963	57.4864										146.635
454	HiRISE	ESP_037574_1875	circular	rootless cones	-101.058	7.35044	23.9982	55.4959	148.989	185.986							161.988	93.4931								cone with large central crater		18.9938	62.9795	151.951	191.938							172.944	88.9711										167.466
455	HiRISE	ESP_037574_1875	circular	rootless cones	-101.055	7.34877	24.4517	65.371	143.217	181.642							157.19	77.8464								cone with large central crater		12.4964	42.9879	114.468	155.956							143.46	71.48										150.325
456	HiRISE	ESP_037574_1875	circular	rootless cones	-101.059	7.34602	31.9646	82.9083	139.845	180.8							148.835	56.9371								cone with large central crater		22.9839	76.4466	147.397	184.871							161.887	70.9505										155.361
457	HiRISE	ESP_037574_1875	elongated	rootless cones	-101.049	7.34816	36.9571	72.9155	168.305	221.244							184.287	95.3895								elongated central crater		23.9623	61.9026	132.292	166.238							142.276	70.3893										163.281
458	HiRISE	ESP_037574_1875	circular	rootless cones	-101.066	7.34502	17.9707	71.3837	121.802	overlapping with No. 459								50.418								cone		25.9614	54.9184	94.3598	128.309							102.348	39.4414										102.348
459	HiRISE	ESP_037574_1875	elongated	rootless cones	-101.066	7.34287																				cone with large central crater
460	HiRISE	ESP_037574_1875	circular	rootless cones	-101.064	7.34133	29.9433	58.8885	121.27	158.7							128.756	62.3819								cone with large central crater		27.989	64.4748	117.954	164.436							136.447	53.4791										132.601
461	HiRISE	ESP_037574_1875	elongated	rootless cones	-101.062	7.33799	12.9748	75.8529	127.752	177.157							164.182	51.8995								cone with large central crater		29.4718	79.9235	149.857	205.304							175.832	69.9331										170.007
462	HiRISE	ESP_037574_1875	elongated	rootless cones	-101.057	7.3335	42.9801	78.9635	137.936	171.421							128.441	58.9728								cone with large central crater		19.9849	48.9631	133.899	168.873							148.888	84.9362										138.664
463	HiRISE	ESP_037574_1875	irregular	rootless cones	-101.062	7.33437																				cone
464	HiRISE	ESP_037574_1875	circular	rootless cones	-101.061	7.25659	43.917	61.384	123.267	145.725							101.808	61.8831								cone with large central crater		28.4201	41.8823	106.7	133.625							105.205	64.818										103.506
465	HiRISE	ESP_037574_1875	circular	rootless cones	-101.061	7.30162	plausible cone																			cone
466	HiRISE	ESP_037574_1875	circular	rootless cones	-101.039	7.37325	24.498	49.496	94.4925	126.49							101.992	44.9965								cone		24.9467	54.384	99.2882	134.713							109.766	44.9042										105.879
467	HiRISE	ESP_037574_1875	circular	rootless cones	-101.038	7.37476	28.4755	39.9657	95.4181	113.902							85.4268	55.4524								cone with large central crater		22.9618	42.9286	93.3449	121.299							98.3367	50.4163										91.8818
468	HiRISE	ESP_037574_1875	circular	rootless cones	-101.046	7.38692	19.4758	46.4423	119.851	143.322							123.846	73.4089								cone with large central crater		4.496	28.9747	102.91	120.395							115.899	73.9354										119.873
469	HiRISE	ESP_037574_1875	circular	rootless cones	-101.047	7.38882	31.9798	58.9628	109.431	142.91							110.93	50.4682								cone with large central crater		26.4504	54.3981	103.805	130.755							104.305	49.4074										107.617
470	CTX	G22_026814_1883_XN_08N101W	circular	rootless cones	-100.994	7.38952																				cone with large central crater
471	CTX	G22_026814_1883_XN_08N101W	circular	rootless cones	-100.996	7.39702																				cone with large central crater
472	CTX	G22_026814_1883_XN_08N101W	circular	rootless cones	-100.982	7.41942																				cone with large central crater
473	CTX	G22_026814_1883_XN_08N101W	elongated	rootless cones	-101.109	7.22371																				elongated cone
474	CTX	G22_026814_1883_XN_08N101W	circular	rootless cones	-101.114	7.22064																				cone
475	CTX	G22_026814_1883_XN_08N101W	circular	rootless cones	-101.112	7.21863																				cone
476	CTX	G22_026814_1883_XN_08N101W	circular	rootless cones	-101.108	7.21913																				cone
477	CTX	G22_026814_1883_XN_08N101W	circular	rootless cones	-101.106	7.21724																				cone
478	CTX	G22_026814_1883_XN_08N101W	circular	rootless cones	-101.111	7.21054																				cone with large central crater
479	CTX	G22_026814_1883_XN_08N101W	circular	rootless cones	-101.107	7.20825																				cone with large central crater
480	CTX	G22_026814_1883_XN_08N101W	circular	rootless cones	-101.108	7.20462																				cone with large central crater
481	CTX	G22_026814_1883_XN_08N101W	circular	rootless cones	-101.126	7.26727																				cone
482	CTX	F06_038062_1851_XN_05N101W	circular	rootless cones	-101.707	6.40117																				cone
483	CTX	F06_038062_1851_XN_05N101W	circular	rootless cones	-101.709	6.40238	plausible cone																			cone
484	CTX	F06_038062_1851_XN_05N101W	elongated	rootless cones	-101.711	6.40256																				elongated cone
485	CTX	F06_038062_1851_XN_05N101W	circular	rootless cones	-101.71	6.40145																				cone with large central crater
486	CTX	F06_038062_1851_XN_05N101W	elongated	rootless cones	-101.712	6.39949																				elongated cone
487	CTX	F06_038062_1851_XN_05N101W	circular	rootless cones	-101.713	6.39995	plausible cone																			cone
488	CTX	F06_038062_1851_XN_05N101W	circular	rootless cones	-101.712	6.39785																				cone with visible central crater
489	CTX	F06_038062_1851_XN_05N101W	circular	rootless cones	-101.715	6.39581																				cone
490	CTX	F06_038062_1851_XN_05N101W	circular	rootless cones	-101.716	6.39414	plausible cone																			cone
491	CTX	F06_038062_1851_XN_05N101W	circular	rootless cones	-101.715	6.39235	plausible cone																			cone
492	CTX	F06_038062_1851_XN_05N101W	circular	rootless cones	-101.714	6.39144																				large central crater
493	CTX	F06_038062_1851_XN_05N101W	circular	rootless cones	-101.717	6.39168																				large central crater
494	CTX	F06_038062_1851_XN_05N101W	circular	rootless cones	-101.719	6.3902																				large central crater
495	CTX	F06_038062_1851_XN_05N101W	circular	rootless cones	-101.72	6.392	plausible cone																			cone
496	CTX	F06_038062_1851_XN_05N101W	circular	rootless cones	-101.722	6.39189	plausible cone																			cone
497	CTX	F06_038062_1851_XN_05N101W	circular	rootless cones	-101.721	6.39315																				cone
498	CTX	F06_038062_1851_XN_05N101W	elongated	rootless cones	-101.72	6.39449																				elongated cone with central crater
499	CTX	F06_038062_1851_XN_05N101W	circular	rootless cones	-101.72	6.3958																				cone
500	CTX	F06_038062_1851_XN_05N101W	circular	rootless cones	-101.721	6.39669																				cone
501	CTX	F06_038062_1851_XN_05N101W	circular	rootless cones	-101.725	6.38903																				cone
502	CTX	F06_038062_1851_XN_05N101W	circular	rootless cones	-101.727	6.38916	plausible cone																			cone
503	CTX	F06_038062_1851_XN_05N101W	circular	rootless cones	-101.729	6.38964																				cone
504	CTX	F06_038062_1851_XN_05N101W	circular	rootless cones	-101.73	6.39031																				cone
505	CTX	F06_038062_1851_XN_05N101W	circular	rootless cones	-101.733	6.39101																				cone
506	CTX	F06_038062_1851_XN_05N101W	circular	rootless cones	-101.724	6.38498																				cone
507	CTX	F06_038062_1851_XN_05N101W	circular	rootless cones	-101.729	6.38426																				cone
508	CTX	F06_038062_1851_XN_05N101W	circular	rootless cones	-101.733	6.38536																				cone
509	CTX	F06_038062_1851_XN_05N101W	circular	rootless cones	-101.733	6.38913	plausible cone																			cone
510	CTX	F06_038062_1851_XN_05N101W	circular	rootless cones	-101.735	6.38929																				cone
511	CTX	F06_038062_1851_XN_05N101W	circular	rootless cones	-101.737	6.39063																				large central crater
512	CTX	F06_038062_1851_XN_05N101W	circular	rootless cones	-101.739	6.39036																				cone
513	CTX	F06_038062_1851_XN_05N101W	circular	rootless cones	-101.738	6.3946																				cone
514	CTX	F06_038062_1851_XN_05N101W	circular	rootless cones	-101.739	6.39679																				cone
515	CTX	F06_038062_1851_XN_05N101W	circular	rootless cones	-101.74	6.39725																				cone
516	CTX	F06_038062_1851_XN_05N101W	irregular	rootless cones	-101.744	6.39051																				irregular cone
517	CTX	F06_038062_1851_XN_05N101W	circular	rootless cones	-101.743	6.38746																				cone
518	CTX	F06_038062_1851_XN_05N101W	circular	rootless cones	-101.752	6.38551																				cone
519	CTX	F06_038062_1851_XN_05N101W	circular	rootless cones	-101.75	6.3834																				cone
520	CTX	F06_038062_1851_XN_05N101W	elongated	rootless cones	-101.753	6.38492																				elongated cone with central crater
521	CTX	F06_038062_1851_XN_05N101W	elongated	rootless cones	-101.751	6.38195																				elongated cone with central crater
522	CTX	F06_038062_1851_XN_05N101W	circular	rootless cones	-101.748	6.3805																				cone
523	CTX	F06_038062_1851_XN_05N101W	circular	rootless cones	-101.747	6.37796																				cone
524	CTX	F06_038062_1851_XN_05N101W	circular	rootless cones	-101.736	6.37605	plausible cone																			cone
525	CTX	F06_038062_1851_XN_05N101W	circular	rootless cones	-101.758	6.36529																				cone with central crater
526	CTX	F06_038062_1851_XN_05N101W	circular	rootless cones	-101.737	6.40372																				cone
527	CTX	F06_038062_1851_XN_05N101W	circular	rootless cones	-101.732	6.4058																				cone
528	CTX	F06_038062_1851_XN_05N101W	circular	rootless cones	-101.737	6.40569																				cone
529	CTX	F06_038062_1851_XN_05N101W	circular	rootless cones	-101.738	6.40597																				cone
530	CTX	F06_038062_1851_XN_05N101W	circular	rootless cones	-101.731	6.41132																				cone with central crater
531	CTX	F06_038062_1851_XN_05N101W	circular	rootless cones	-101.761	6.29111																				cone
532	CTX	F06_038062_1851_XN_05N101W	circular	rootless cones	-101.77	6.28489																				cone
533	CTX	F06_038062_1851_XN_05N101W	circular	rootless cones	-101.769	6.28343																				cone
534	CTX	F06_038062_1851_XN_05N101W	circular	rootless cones	-101.764	6.28614																				cone
535	CTX	F06_038062_1851_XN_05N101W	circular	rootless cones	-101.768	6.29089	plausible cone																			cone
536	CTX	F06_038062_1851_XN_05N101W	circular	rootless cones	-101.625	6.17147																				cone
537	CTX	F06_038062_1851_XN_05N101W	irregular	rootless cones	-101.632	6.17416																				cone with central crater
538	CTX	F06_038062_1851_XN_05N101W	crescent	rootless cones	-101.635	6.17069																				cone
539	CTX	F06_038062_1851_XN_05N101W	circular	rootless cones	-101.641	6.16744																				cone with central crater
540	CTX	F06_038062_1851_XN_05N101W	circular	rootless cones	-101.643	6.16951																				cone
541	CTX	F06_038062_1851_XN_05N101W	circular	rootless cones	-101.649	6.16744																				cone
542	CTX	F06_038062_1851_XN_05N101W	circular	rootless cones	-101.647	6.16402	plausible cone																			cone
543	CTX	F06_038062_1851_XN_05N101W	circular	rootless cones	-101.658	6.16452	plausible cone																			cone
544	CTX	F06_038062_1851_XN_05N101W	circular	rootless cones	-101.66	6.16599																				cone
545	CTX	F06_038062_1851_XN_05N101W	circular	rootless cones	-101.667	6.16423																				cone
546	CTX	F06_038062_1851_XN_05N101W	circular	rootless cones	-101.678	6.15741																				cone
547	CTX	F06_038062_1851_XN_05N101W	circular	rootless cones	-101.688	6.15267																				cone
548	CTX	F06_038062_1851_XN_05N101W	circular	rootless cones	-101.687	6.16908																				cone
549	CTX	F06_038062_1851_XN_05N101W	circular	rootless cones	-101.7	6.15956	plausible cone																			cone
550	CTX	F06_038062_1851_XN_05N101W	circular	rootless cones	-101.706	6.16506																				cone
551	CTX	F06_038062_1851_XN_05N101W	circular	rootless cones	-101.708	6.16061																				cone
552	CTX	F06_038062_1851_XN_05N101W	circular	rootless cones	-101.709	6.15994																				cone
553	CTX	F06_038062_1851_XN_05N101W	circular	rootless cones	-101.707	6.16575	plausible cone																			cone
554	CTX	F06_038062_1851_XN_05N101W	circular	rootless cones	-101.711	6.16356																				cone
555	CTX	F06_038062_1851_XN_05N101W	circular	rootless cones	-101.715	6.15994																				cone
556	CTX	F06_038062_1851_XN_05N101W	circular	rootless cones	-101.718	6.16046																				cone
557	CTX	F06_038062_1851_XN_05N101W	circular	rootless cones	-101.716	6.16316	plausible cone																			cone
558	CTX	F06_038062_1851_XN_05N101W	circular	rootless cones	-101.728	6.16538																				cone
559	CTX	F06_038062_1851_XN_05N101W	elongated	rootless cones	-101.733	6.16463																				elongated cone
560	CTX	F06_038062_1851_XN_05N101W	circular	rootless cones	-101.753	6.16315																				cone
561	CTX	F06_038062_1851_XN_05N101W	circular	rootless cones	-101.76	6.16125																				cone
562	CTX	F06_038062_1851_XN_05N101W	circular	rootless cones	-101.761	6.15766																				cone with central crater
563	CTX	F06_038062_1851_XN_05N101W	irregular	rootless cones	-101.761	6.15935	plausible cone																			cone
564	CTX	F06_038062_1851_XN_05N101W	circular	rootless cones	-101.764	6.16677																				cone
565	CTX	F06_038062_1851_XN_05N101W	circular	rootless cones	-101.769	6.16798																				cone
566	CTX	F06_038062_1851_XN_05N101W	circular	rootless cones	-101.804	6.17022																				cone
567	CTX	F06_038062_1851_XN_05N101W	circular	rootless cones	-101.808	6.16619																				cone
568	CTX	F06_038062_1851_XN_05N101W	circular	rootless cones	-101.815	6.16619																				cone
569	CTX	F06_038062_1851_XN_05N101W	circular	rootless cones	-101.818	6.16665																				cone
570	CTX	F06_038062_1851_XN_05N101W	circular	rootless cones	-101.816	6.16993	plausible cone																			cone
571	CTX	U11_075435_1866_XN_06N101W	circular	rootless cones	-101.914	6.05741																				cone with large central crater
572	CTX	U11_075435_1866_XN_06N101W	circular	rootless cones	-101.909	6.06049																				cone with large central crater
573	CTX	U11_075435_1866_XN_06N101W	circular	rootless cones	-101.908	6.06285																				cone with large central crater
574	CTX	U11_075435_1866_XN_06N101W	elongated	rootless cones	-101.907	6.06473																				elongated cone
575	CTX	U11_075435_1866_XN_06N101W	circular	rootless cones	-101.907	6.05915	plausible cone																			cone
576	CTX	U11_075435_1866_XN_06N101W	circular	rootless cones	-101.893	6.06496																				cone with large central crater
577	CTX	U11_075435_1866_XN_06N101W	circular	rootless cones	-101.893	6.06648	plausible cone																			cone
578	CTX	U11_075435_1866_XN_06N101W	circular	rootless cones	-101.871	6.08292																				cone
579	CTX	U11_075435_1866_XN_06N101W	circular	rootless cones	-101.846	6.07823																				cone
580	CTX	U11_075435_1866_XN_06N101W	circular	rootless cones	-101.849	6.07992																				cone
581	CTX	P13_006244_1869_XN_06N102W	circular	rootless cones	-102.052	5.86774																				cone with central crater
582	CTX	P13_006244_1869_XN_06N102W	circular	rootless cones	-102.057	5.86813																				cone
583	CTX	P13_006244_1869_XN_06N102W	circular	rootless cones	-102.064	5.86802																				cone
584	CTX	P13_006244_1869_XN_06N102W	circular	rootless cones	-102.067	5.86902																				cone
585	CTX	P13_006244_1869_XN_06N102W	circular	rootless cones	-102.071	5.86858																				cone with central crater
586	CTX	P13_006244_1869_XN_06N102W	circular	rootless cones	-102.074	5.86556																				cone with central crater
587	CTX	P13_006244_1869_XN_06N102W	circular	rootless cones	-102.1	5.8739																				cone
588	CTX	P13_006244_1869_XN_06N102W	circular	rootless cones	-101.987	5.94536																				cone with central crater (pseudocrater)
589	CTX	P13_006244_1869_XN_06N102W	circular	rootless cones	-101.988	5.94358																				cone with central crater (pseudocrater)
590	CTX	P13_006244_1869_XN_06N102W	circular	rootless cones	-101.991	5.94347																				cone with central crater (pseudocrater)
591	CTX	P13_006244_1869_XN_06N102W	circular	rootless cones	-101.989	5.93883																				cone with central crater (pseudocrater)
592	CTX	P13_006244_1869_XN_06N102W	circular	rootless cones	-101.988	5.93694																				cone with central crater (pseudocrater)
593	CTX	P13_006244_1869_XN_06N102W	circular	rootless cones	-101.987	5.93671																				cone with central crater (pseudocrater)
594	CTX	P13_006244_1869_XN_06N102W	circular	rootless cones	-101.99	5.93621																				cone with central crater (pseudocrater)
595	CTX	P13_006244_1869_XN_06N102W	circular	rootless cones	-101.993	5.93019																				cone with central crater (pseudocrater)
596	CTX	P13_006244_1869_XN_06N102W	circular	rootless cones	-101.995	5.9279																				cone with central crater (pseudocrater)
597	CTX	P13_006244_1869_XN_06N102W	circular	rootless cones	-101.995	5.93058																				cone
598	CTX	P13_006244_1869_XN_06N102W	circular	rootless cones	-102.026	5.94009	plausible cone																			cone
599	CTX	P13_006244_1869_XN_06N102W	circular	rootless cones	-102.03	5.94112	plausible cone																			cone
600	CTX	P13_006244_1869_XN_06N102W	circular	rootless cones	-102.037	5.93955	plausible cone																			cone
601	CTX	P13_006244_1869_XN_06N102W	circular	rootless cones	-102.031	5.93911	plausible cone																			cone
602	CTX	F06_038062_1851_XN_05N101W	circular	rootless cones	-101.715	5.81604																				cone
603	CTX	F06_038062_1851_XN_05N101W	circular	rootless cones	-101.714	5.81671																				cone
604	CTX	F06_038062_1851_XN_05N101W	circular	rootless cones	-101.705	5.8235																				cone
605	CTX	F06_038062_1851_XN_05N101W	circular	rootless cones	-101.697	5.83096																				cone
606	CTX	F06_038062_1851_XN_05N101W	circular	rootless cones	-101.686	5.83735																				cone
607	CTX	F06_038062_1851_XN_05N101W	circular	rootless cones	-101.687	5.83782																				cone
608	CTX	F06_038062_1851_XN_05N101W	circular	rootless cones	-101.691	5.841																				cone
609	CTX	F06_038062_1851_XN_05N101W	circular	rootless cones	-101.686	5.84814																				cone
610	CTX	F06_038062_1851_XN_05N101W	circular	rootless cones	-101.684	5.84567																				cone
611	CTX	F06_038062_1851_XN_05N101W	circular	rootless cones	-101.685	5.8444																				cone with central crater
612	CTX	F06_038062_1851_XN_05N101W	circular	rootless cones	-101.685	5.84646																				cone with central crater
613	CTX	F06_038062_1851_XN_05N101W	circular	rootless cones	-101.684	5.8467																				cone
614	CTX	F06_038062_1851_XN_05N101W	circular	rootless cones	-101.682	5.84612																				cone
615	CTX	F06_038062_1851_XN_05N101W	circular	rootless cones	-101.678	5.85686																				cone with central crater
616	CTX	F06_038062_1851_XN_05N101W	circular	rootless cones	-101.665	5.87582																				cone with central crater
617	CTX	F06_038062_1851_XN_05N101W	circular	rootless cones	-101.664	5.87668																				cone with central crater
618	CTX	F06_038062_1851_XN_05N101W	circular	rootless cones	-101.648	5.88489																				cone
619	CTX	F06_038062_1851_XN_05N101W	crescent	rootless cones	-101.642	5.88393																				cone
620	CTX	F06_038062_1851_XN_05N101W	circular	rootless cones	-101.637	5.89807																				cone
621	CTX	F06_038062_1851_XN_05N101W	circular	rootless cones	-101.638	5.90014																				cone
622	CTX	F06_038062_1851_XN_05N101W	circular	rootless cones	-101.639	5.89871	plausible cone																			cone
623	CTX	F06_038062_1851_XN_05N101W	circular	rootless cones	-101.631	5.89607																				cone
624	CTX	F06_038062_1851_XN_05N101W	circular	rootless cones	-101.63	5.8955																				cone
625	CTX	F06_038062_1851_XN_05N101W	circular	rootless cones	-101.627	5.90039																				cone
626	CTX	F06_038062_1851_XN_05N101W	circular	rootless cones	-101.634	5.90457																				cone
627	CTX	F06_038062_1851_XN_05N101W	circular	rootless cones	-101.621	5.90228																				cone with central crater
628	CTX	F06_038062_1851_XN_05N101W	elongated	rootless cones	-101.621	5.90392																				cone with central crater
629	CTX	F06_038062_1851_XN_05N101W	circular	rootless cones	-101.617	5.90628																				cone with central crater
630	CTX	F06_038062_1851_XN_05N101W	circular	rootless cones	-101.612	5.91353																				cone with central crater
631	CTX	F06_038062_1851_XN_05N101W	elongated	rootless cones	-101.611	5.91289																				cone with central crater
632	CTX	F06_038062_1851_XN_05N101W	circular	rootless cones	-101.731	5.7953																				cone with central crater
633	CTX	F06_038062_1851_XN_05N101W	circular	rootless cones	-101.735	5.79223	plausible cone																			cone
634	CTX	P13_006244_1869_XN_06N102W	circular	rootless cones	-101.901	5.55899																				cone
635	CTX	P13_006244_1869_XN_06N102W	circular	rootless cones	-101.909	5.55221																				cone
636	CTX	P13_006244_1869_XN_06N102W	circular	rootless cones	-101.916	5.5452																				cone
637	CTX	P13_006244_1869_XN_06N102W	circular	rootless cones	-101.919	5.54279																				cone
638	CTX	P13_006244_1869_XN_06N102W	circular	rootless cones	-101.939	5.53739																				cone
639	CTX	P13_006244_1869_XN_06N102W	circular	rootless cones	-101.939	5.53391																				cone
640	CTX	P13_006244_1869_XN_06N102W	circular	rootless cones	-101.946	5.53534																				cone
641	CTX	P13_006244_1869_XN_06N102W	elongated	rootless cones	-101.947	5.53123																				cone with central crater
642	CTX	P13_006244_1869_XN_06N102W	circular	rootless cones	-101.952	5.52543																				cone with central crater
643	CTX	P13_006244_1869_XN_06N102W	circular	rootless cones	-101.956	5.5185																				cone
644	CTX	P13_006244_1869_XN_06N102W	circular	rootless cones	-101.977	5.50636																				cone with central crater
645	CTX	P13_006244_1869_XN_06N102W	circular	rootless cones	-102.019	5.443																				cone with central crater
646	CTX	P13_006244_1869_XN_06N102W	circular	rootless cones	-102.03	5.41954																				cone with central crater
647	CTX	P13_006244_1869_XN_06N102W	circular	rootless cones	-102.043	5.41494																				cone with central crater
648	CTX	P13_006244_1869_XN_06N102W	circular	rootless cones	-102.112	5.33469																				cone
649	CTX	P13_006244_1869_XN_06N102W	circular	rootless cones	-102.147	5.31186																				cone
650	CTX	P13_006244_1869_XN_06N102W	circular	rootless cones	-102.164	5.29988																				cone
651	CTX	P13_006244_1869_XN_06N102W	circular	rootless cones	-102.123	5.32753	plausible cone																			cone
652	CTX	P13_006244_1869_XN_06N102W	circular	rootless cones	-102.163	5.30202	plausible cone																			cone
653	CTX	P13_006244_1869_XN_06N102W	circular	rootless cones	-102.214	5.27645																				cone
654	CTX	P13_006244_1869_XN_06N102W	circular	rootless cones	-102.247	5.26658																				cone
655	CTX	P13_006244_1869_XN_06N102W	circular	rootless cones	-101.893	5.56775																				cone
656	CTX	P13_006244_1869_XN_06N102W	circular	rootless cones	-101.896	5.5657																				cone with central crater
657	CTX	P13_006244_1869_XN_06N102W	circular	rootless cones	-101.896	5.56494																				cone with central crater
658	CTX	U11_075435_1866_XN_06N101W	circular	rootless cones	-101.824	5.68025																				cone
659	CTX	U11_075435_1866_XN_06N101W	circular	rootless cones	-101.766	5.74026																				cone
660	CTX	F06_038062_1851_XN_05N101W	circular	rootless cones	-101.713	5.33712																				cone
661	CTX	F06_038062_1851_XN_05N101W	circular	rootless cones	-101.708	5.33632																				cone
662	CTX	F06_038062_1851_XN_05N101W	circular	rootless cones	-101.692	5.33418																				cone
663	CTX	F06_038062_1851_XN_05N101W	circular	rootless cones	-101.668	5.34623																				cone
664	CTX	F06_038062_1851_XN_05N101W	circular	rootless cones	-101.666	5.34777																				cone
665	CTX	F06_038062_1851_XN_05N101W	circular	rootless cones	-101.666	5.35312																				cone with central crater
666	CTX	F06_038062_1851_XN_05N101W	circular	rootless cones	-101.663	5.35092																				cone with central crater
667	CTX	F06_038062_1851_XN_05N101W	circular	rootless cones	-101.664	5.36086																				cone with central crater
668	CTX	F06_038062_1851_XN_05N101W	circular	rootless cones	-101.668	5.36118																				cone with central crater
669	CTX	F06_038062_1851_XN_05N101W	circular	rootless cones	-101.667	5.36381																				cone with central crater
670	CTX	F06_038062_1851_XN_05N101W	circular	rootless cones	-101.651	5.35805																				cone with central crater
671	CTX	F06_038062_1851_XN_05N101W	circular	rootless cones	-101.655	5.3635																				cone with central crater
672	CTX	F06_038062_1851_XN_05N101W	circular	rootless cones	-101.651	5.36439																				cone with central crater
673	CTX	F06_038062_1851_XN_05N101W	circular	rootless cones	-101.65	5.37104																				cone with central crater
674	CTX	F06_038062_1851_XN_05N101W	circular	rootless cones	-101.639	5.37515																				cone with central crater
675	CTX	F06_038062_1851_XN_05N101W	circular	rootless cones	-101.636	5.37261																				cone
676	CTX	F06_038062_1851_XN_05N101W	elongated	rootless cones	-101.631	5.3798																				cone with central crater
677	CTX	F06_038062_1851_XN_05N101W	circular	rootless cones	-101.618	5.37998																				cone with central crater
678	CTX	F06_038062_1851_XN_05N101W	circular	rootless cones	-101.607	5.38759																				cone with central crater (pseudocrater)
679	CTX	F06_038062_1851_XN_05N101W	circular	rootless cones	-101.607	5.38929																				cone with central crater
680	CTX	F06_038062_1851_XN_05N101W	circular	rootless cones	-101.451	5.48511																				cone
681	CTX	F06_038062_1851_XN_05N101W	circular	rootless cones	-101.446	5.49702																				cone with central crater
682	CTX	F06_038062_1851_XN_05N101W	circular	rootless cones	-101.4	5.5164																				cone
683	CTX	F06_038062_1851_XN_05N101W	circular	rootless cones	-101.392	5.51606																				cone
684	CTX	F06_038062_1851_XN_05N101W	circular	rootless cones	-101.357	5.50595																				cone
685	CTX	P20_009039_1834_XN_03N101W	circular	rootless cones	-101.757	5.33549																				cone with central crater
686	CTX	P20_009039_1834_XN_03N101W	circular	rootless cones	-101.809	5.35538																				cone with central crater (pseudocrater)
687	CTX	P20_009039_1834_XN_03N101W	circular	rootless cones	-101.816	5.34427																				cone with central crater
688	CTX	P20_009039_1834_XN_03N101W	circular	rootless cones	-101.824	5.34568																				cone
689	CTX	P20_009039_1834_XN_03N101W	circular	rootless cones	-101.845	5.34578																				cone with central crater
690	CTX	P20_009039_1834_XN_03N101W	circular	rootless cones	-101.862	5.33802																				cone with central crater
691	CTX	P20_009039_1834_XN_03N101W	circular	rootless cones	-101.866	5.33366																				cone
692	CTX	P20_009039_1834_XN_03N101W	circular	rootless cones	-101.871	5.33239																				cone
693	CTX	P20_009039_1834_XN_03N101W	circular	rootless cones	-101.897	5.31719	plausible cone																			cone
694	CTX	G22_026669_1828_XN_02N101W	elongated	rootless cones	-102.041	5.28376																				cone with central crater
695	CTX	G22_026669_1828_XN_02N101W	circular	rootless cones	-102.045	5.27519																				cone with central crater
696	CTX	G22_026669_1828_XN_02N101W	circular	rootless cones	-102.08	5.28584																				cone
697	CTX	G22_026669_1828_XN_02N101W	circular	rootless cones	-102.086	5.28423																				cone
698	CTX	G22_026669_1828_XN_02N101W	circular	rootless cones	-102.089	5.28383																				cone
699	CTX	G22_026669_1828_XN_02N101W	circular	rootless cones	-101.971	5.27613	plausible cone																			cone
700	CTX	G22_026669_1828_XN_02N101W	circular	rootless cones	-102.258	5.25929																				cone with central crater
701	CTX	G22_026669_1828_XN_02N101W	circular	rootless cones	-102.26	5.25946																				cone with central crater
702	CTX	G01_018454_1854_XN_05N102W	circular	rootless cones	-102.315	5.25587																				cone
703	CTX	G01_018454_1854_XN_05N102W	circular	rootless cones	-102.339	5.2471																				cone
704	CTX	G01_018454_1854_XN_05N102W	circular	rootless cones	-102.341	5.2467																				cone
705	CTX	G01_018454_1854_XN_05N102W	circular	rootless cones	-102.432	5.17546																				cone with central crater
706	CTX	G01_018454_1854_XN_05N102W	irregular	rootless cones	-102.458	5.18011																				cone
707	CTX	G01_018454_1854_XN_05N102W	circular	rootless cones	-102.479	5.18232																				cone
708	CTX	G01_018454_1854_XN_05N102W	circular	rootless cones	-102.484	5.17816																				cone with central crater
709	CTX	G01_018454_1854_XN_05N102W	circular	rootless cones	-102.488	5.17776																				cone
710	CTX	G01_018454_1854_XN_05N102W	circular	rootless cones	-102.572	5.14041																				cono with large central crater
711	CTX	G01_018454_1854_XN_05N102W	circular	rootless cones	-102.533	5.15619																				cone
712	CTX	G01_018454_1854_XN_05N102W	circular	rootless cones	-102.448	5.16407																				cone
713	CTX	G01_018454_1854_XN_05N102W	circular	rootless cones	-102.412	4.76629																				cone with central crater
714	CTX	G01_018454_1854_XN_05N102W	circular	rootless cones	-102.387	4.78397																				cone with central crater
715	CTX	G01_018454_1854_XN_05N102W	circular	rootless cones	-102.385	4.78334																				cone with central crater
716	CTX	G01_018454_1854_XN_05N102W	circular	rootless cones	-102.385	4.78861																				cone with central crater
717	CTX	G01_018454_1854_XN_05N102W	circular	rootless cones	-102.38	4.79057																				cone with central crater
718	CTX	G01_018454_1854_XN_05N102W	circular	rootless cones	-102.379	4.797																				cone with central crater
719	CTX	G01_018454_1854_XN_05N102W	elongated	rootless cones	-102.377	4.80173																				cone with central crater
720	CTX	G01_018454_1854_XN_05N102W	circular	rootless cones	-102.382	4.80629																				cone with central crater
721	CTX	G01_018454_1854_XN_05N102W	circular	rootless cones	-102.365	4.81298																				cone with central crater
722	CTX	G01_018454_1854_XN_05N102W	circular	rootless cones	-102.37	4.82064																				cone
723	CTX	G01_018454_1854_XN_05N102W	circular	rootless cones	-102.36	4.81789																				cone with central crater
724	CTX	G01_018454_1854_XN_05N102W	elongated	rootless cones	-102.349	4.83379																				elongated cone with large central crater
725	CTX	G01_018454_1854_XN_05N102W	circular	rootless cones	-102.321	4.84216																				cone
726	CTX	G01_018454_1854_XN_05N102W	circular	rootless cones	-102.319	4.84102																				cone
727	CTX	G01_018454_1854_XN_05N102W	circular	rootless cones	-102.309	4.83868																				cone
728	CTX	G22_026669_1828_XN_02N101W	circular	rootless cones	-102.423	4.76353																				cone with central crater
729	CTX	G22_026669_1828_XN_02N101W	circular	rootless cones	-102.18	4.80872																				cone
730	CTX	G22_026669_1828_XN_02N101W	circular	rootless cones	-102.157	4.81006																				cone
731	CTX	G22_026669_1828_XN_02N101W	circular	rootless cones	-102.152	4.81391																				cone
732	CTX	G22_026669_1828_XN_02N101W	circular	rootless cones	-102.149	4.81514																				cone
733	CTX	G22_026669_1828_XN_02N101W	circular	rootless cones	-102.115	4.83439																				cone with central crater
734	CTX	G22_026669_1828_XN_02N101W	circular	rootless cones	-102.109	4.83017																				cone with central crater
735	CTX	G22_026669_1828_XN_02N101W	circular	rootless cones	-102.106	4.83238																				cone with central crater
736	CTX	G22_026669_1828_XN_02N101W	circular	rootless cones	-102.09	4.84931																				cone with central crater
737	CTX	G22_026669_1828_XN_02N101W	circular	rootless cones	-102.061	4.84376																				cone with central crater
738	CTX	G22_026669_1828_XN_02N101W	circular	rootless cones	-102.06	4.84443																				cone with central crater
739	CTX	G22_026669_1828_XN_02N101W	elongated	rootless cones	-102.028	4.86116																				cone with central crater
740	CTX	G22_026669_1828_XN_02N101W	circular	rootless cones	-102.02	4.8694																				cone
741	CTX	G22_026669_1828_XN_02N101W	circular	rootless cones	-101.972	4.8711																				cone with central crater
742	CTX	U11_075435_1866_XN_06N101W	circular	rootless cones	-102.02	6.99126																				cone with large crater
743	CTX	U11_075435_1866_XN_06N101W	circular	rootless cones	-102.02	6.97847																				cone with large crater
744	CTX	U11_075435_1866_XN_06N101W	circular	rootless cones	-102.007	7.00666																				cone with large crater
745	CTX	U11_075435_1866_XN_06N101W	circular	rootless cones	-102.001	7.01838																				cone with central crater (pseudocrater)
746	CTX	U11_075435_1866_XN_06N101W	circular	rootless cones	-101.998	7.02286																				cone with central crater (pseudocrater)
747	CTX	U11_075435_1866_XN_06N101W	circular	rootless cones	-101.994	7.04259																				cone with central crater (pseudocrater)
748	CTX	U11_075435_1866_XN_06N101W	circular	rootless cones	-101.996	7.0475																				cone with central crater (pseudocrater)
749	CTX	U11_075435_1866_XN_06N101W	circular	rootless cones	-102.001	7.04505																				cone
750	CTX	U11_075435_1866_XN_06N101W	circular	rootless cones	-101.998	7.04856																				cone
751	CTX	U11_075435_1866_XN_06N101W	circular	rootless cones	-102	7.04878																				cone
752	CTX	U11_075435_1866_XN_06N101W	circular	rootless cones	-101.996	7.05983																				cone
753	CTX	U11_075435_1866_XN_06N101W	circular	rootless cones	-101.995	7.05732																				cone with large crater
754	CTX	U11_075435_1866_XN_06N101W	circular	rootless cones	-102.005	7.06507																				cone with large crater
755	CTX	U11_075435_1866_XN_06N101W	circular	rootless cones	-102.004	7.07726																				cone with large crater
756	CTX	U11_075435_1866_XN_06N101W	circular	rootless cones	-101.999	7.11136																				cone with large crater
757	CTX	U11_075435_1866_XN_06N101W	circular	rootless cones	-101.988	7.13996																				cone with large crater
758	CTX	U11_075435_1866_XN_06N101W	circular	rootless cones	-101.912	7.2392																				cone with large crater
759	CTX	U11_075435_1866_XN_06N101W	circular	rootless cones	-101.914	7.24673																				cone
760	CTX	U11_075435_1866_XN_06N101W	circular	rootless cones	-101.911	7.25273	plausible cone																			cone
761	CTX	U11_075435_1866_XN_06N101W	circular	rootless cones	-101.889	7.31259																				cone
762	CTX	U11_075435_1866_XN_06N101W	circular	rootless cones	-101.855	7.32138																				cone
763	CTX	U11_075435_1866_XN_06N101W	circular	rootless cones	-101.855	7.32321																				cone
764	CTX	U11_075435_1866_XN_06N101W	circular	rootless cones	-101.848	7.33129																				cone
765	CTX	U11_075435_1866_XN_06N101W	circular	rootless cones	-101.847	7.34449																				cone
766	CTX	U11_075435_1866_XN_06N101W	circular	rootless cones	-101.84	7.32954																				cone
767	CTX	U11_075435_1866_XN_06N101W	elongated	rootless cones	-101.838	7.37441																				elongated cone with central crater
768	CTX	U11_075435_1866_XN_06N101W	circular	rootless cones	-101.84	7.37798																				cone
769	CTX	U11_075435_1866_XN_06N101W	circular	rootless cones	-101.844	7.37994																				cone
770	CTX	U11_075435_1866_XN_06N101W	circular	rootless cones	-101.842	7.38282																				cone
771	CTX	U11_075435_1866_XN_06N101W	circular	rootless cones	-101.839	7.39189																				cone
772	CTX	U11_075435_1866_XN_06N101W	circular	rootless cones	-101.813	7.4236																				cone
773	CTX	U11_075435_1866_XN_06N101W	circular	rootless cones	-101.806	7.42833																				cone
774	CTX	D18_034172_1877_XN_07N101W	circular	rootless cones	-101.924	7.21179																				cone with large crater
775	CTX	D18_034172_1877_XN_07N101W	circular	rootless cones	-101.736	7.79319																				cone
776	CTX	D18_034172_1877_XN_07N101W	circular	rootless cones	-101.908	7.61982																				cone
777	CTX	D18_034172_1877_XN_07N101W	circular	rootless cones	-101.897	7.63058																				cone with large crater
778	CTX	D18_034172_1877_XN_07N101W	circular	rootless cones	-101.897	7.62483																				cone with large crater
779	CTX	U11_075435_1866_XN_06N101W	crescent	rootless cones	-102.045	6.95148																				cone
780	CTX	U11_075435_1866_XN_06N101W	circular	rootless cones	-102.049	6.93279																				cone with large crater
781	CTX	U11_075435_1866_XN_06N101W	circular	rootless cones	-102.061	6.91733	plausible cone																			cone
782	CTX	U11_075435_1866_XN_06N101W	circular	rootless cones	-102.06	6.91521	plausible cone																			cone
783	CTX	U11_075435_1866_XN_06N101W	circular	rootless cones	-102.086	6.89856																				cone
784	CTX	P13_006244_1869_XN_06N102W	circular	rootless cones	-102.133	6.93215																				cone with large crater
785	CTX	P13_006244_1869_XN_06N102W	circular	rootless cones	-102.137	6.93006																				cone with large crater
786	CTX	P13_006244_1869_XN_06N102W	elongated	rootless cones	-102.138	6.93822																				cone with large crater
787	CTX	P13_006244_1869_XN_06N102W	circular	rootless cones	-102.151	6.87006																				cone with large crater
788	CTX	P03_002209_1864_XI_06N101W	circular	rootless cones	-101.412	6.63181																				cone
789	CTX	P03_002209_1864_XI_06N101W	circular	rootless cones	-101.411	6.63093																				cone
790	CTX	P03_002209_1864_XI_06N101W	elongated	rootless cones	-101.398	6.63503																				cone
791	CTX	P03_002209_1864_XI_06N101W	circular	rootless cones	-101.374	6.64623																				cone
792	CTX	P03_002209_1864_XI_06N101W	circular	rootless cones	-101.375	6.64779																				cone
793	CTX	P03_002209_1864_XI_06N101W	circular	rootless cones	-101.382	6.64387	plausible cone																			cone
794	CTX	P03_002209_1864_XI_06N101W	elongated	rootless cones	-101.358	6.69101																				elongated crater
795	CTX	B17_016120_1861_XN_06N101W	circular	rootless cones	-101.254	6.74592																				cone
796	CTX	B17_016120_1861_XN_06N101W	circular	rootless cones	-101.24	6.75103																				cone
797	CTX	B17_016120_1861_XN_06N101W	circular	rootless cones	-101.238	6.75121																				cone
798	CTX	B17_016120_1861_XN_06N101W	circular	rootless cones	-101.239	6.74789																				cone
799	CTX	B17_016120_1861_XN_06N101W	circular	rootless cones	-101.243	6.75117	plausible cone																			cone
800	CTX	B17_016120_1861_XN_06N101W	circular	rootless cones	-101.194	6.88044																				cone
801	CTX	B17_016120_1861_XN_06N101W	circular	rootless cones	-101.189	6.87852																				cone
802	CTX	B17_016120_1861_XN_06N101W	circular	rootless cones	-101.182	6.88558																				cone
803	CTX	P14_006600_1881_XI_08N102W	circular	rootless cones	-101.933	6.06685																				cone
804	CTX	P14_006600_1881_XI_08N102W	circular	rootless cones	-101.932	6.06245																				cone
805	CTX	P14_006600_1881_XI_08N102W	circular	rootless cones	-101.936	6.05782																				cone
806	CTX	P14_006600_1881_XI_08N102W	circular	rootless cones	-101.938	6.05341																				cone
807	CTX	P14_006600_1881_XI_08N102W	circular	rootless cones	-101.941	6.05536																				cone
808	CTX	P14_006600_1881_XI_08N102W	circular	rootless cones	-101.948	6.0266																				cone with large crater (pseudocrater)
809	CTX	P14_006600_1881_XI_08N102W	circular	rootless cones	-101.95	6.02774																				cone with large crater
810	CTX	P14_006600_1881_XI_08N102W	elongated	rootless cones	-101.956	6.03008																				cone with large crater
811	CTX	D17_033961_1872_XN_07N101W	circular	rootless cones	-101.257	7.18648																				cone
812	CTX	D17_033961_1872_XN_07N101W	circular	rootless cones	-101.258	7.18093																				cone with large crater
813	CTX	D17_033961_1872_XN_07N101W	circular	rootless cones	-101.25	7.18947																				cone
814	CTX	D17_033961_1872_XN_07N101W	circular	rootless cones	-101.296	7.17166																				cone
815	CTX	D17_033961_1872_XN_07N101W	circular	rootless cones	-101.398	7.21017																				cone
816	CTX	D17_033961_1872_XN_07N101W	circular	rootless cones	-101.392	7.20861																				cone
817	CTX	D17_033961_1872_XN_07N101W	circular	rootless cones	-101.514	7.19737																				cone
818	CTX	D17_033961_1872_XN_07N101W	circular	rootless cones	-101.515	7.19331																				cone
819	CTX	F02_036585_1880_XN_08N101W	circular	rootless cones	-101.304	5.5106																				cone with large crater
820	CTX	F02_036585_1880_XN_08N101W	circular	rootless cones	-101.244	5.54713																				cone with large crater
821	CTX	F02_036585_1880_XN_08N101W	circular	rootless cones	-101.007	5.79792																				cone
822	CTX	F02_036585_1880_XN_08N101W	circular	rootless cones	-101.011	5.7929																				cone
823	CTX	F02_036585_1880_XN_08N101W	elongated	rootless cones	-101.008	5.80088																				cone with large crater
824	CTX	F02_036585_1880_XN_08N101W	circular	rootless cones	-101.029	5.77493																				cone
825	CTX	F02_036585_1880_XN_08N101W	circular	rootless cones	-101.03	5.76656																				cone
826	CTX	F02_036585_1880_XN_08N101W	elongated	rootless cones	-101.03	5.76985																				cone with large crater
827	CTX	F02_036585_1880_XN_08N101W	circular	rootless cones	-101.042	5.75384																				cone
828	CTX	F02_036585_1880_XN_08N101W	circular	rootless cones	-101.043	5.75194																				cone
829	CTX	F02_036585_1880_XN_08N101W	circular	rootless cones	-101.052	5.7472																				cone with large crater
830	CTX	F02_036585_1880_XN_08N101W	circular	rootless cones	-101.07	5.70357																				cone
831	CTX	F02_036585_1880_XN_08N101W	circular	rootless cones	-101.075	5.69414																				cone with large crater
832	CTX	F02_036585_1880_XN_08N101W	circular	rootless cones	-101.099	5.67068																				cone
833	CTX	F02_036585_1880_XN_08N101W	circular	rootless cones	-101.104	5.67213																				cone
834	CTX	F02_036585_1880_XN_08N101W	circular	rootless cones	-101.228	5.56578																				cone with large crater (pseudocrater)
835	CTX	U23_079800_1861_XN_06N100W	circular	rootless cones	-100.853	5.88894																				cone
836	CTX	U23_079800_1861_XN_06N100W	circular	rootless cones	-100.849	5.89144																				cone
837	CTX	U23_079800_1861_XN_06N100W	circular	rootless cones	-100.845	5.89376																				cone
838	CTX	U23_079800_1861_XN_06N100W	elongated	rootless cones	-100.847	5.89421																				elongaed cone
839	CTX	U23_079800_1861_XN_06N100W	circular	rootless cones	-100.842	5.90198																				cone
840	CTX	U23_079800_1861_XN_06N100W	circular	rootless cones	-100.841	5.90555																				cone
841	CTX	U23_079800_1861_XN_06N100W	circular	rootless cones	-100.837	5.90769																				cone
842	CTX	U23_079800_1861_XN_06N100W	circular	rootless cones	-100.832	5.90812																				cone
843	CTX	U23_079800_1861_XN_06N100W	circular	rootless cones	-100.832	5.90758																				cone
844	CTX	U23_079800_1861_XN_06N100W	circular	rootless cones	-100.83	5.90823																				cone
845	CTX	U23_079800_1861_XN_06N100W	circular	rootless cones	-100.824	5.90287																				cone
846	CTX	U23_079800_1861_XN_06N100W	circular	rootless cones	-100.816	5.90448																				cone with large crater
847	CTX	U23_079800_1861_XN_06N100W	circular	rootless cones	-100.835	5.90583																				cone
848	CTX	U23_079800_1861_XN_06N100W	circular	rootless cones	-100.832	5.90394	plausible cone																			cone
849	CTX	U23_079800_1861_XN_06N100W	circular	rootless cones	-100.828	5.90829	plausible cone																			cone
850	CTX	U23_079800_1861_XN_06N100W	circular	rootless cones	-100.788	5.93547																				cone
851	CTX	U23_079800_1861_XN_06N100W	circular	rootless cones	-100.786	5.95149																				cone
852	CTX	U23_079800_1861_XN_06N100W	circular	rootless cones	-100.782	5.94873																				cone
853	CTX	U23_079800_1861_XN_06N100W	circular	rootless cones	-100.783	5.94591																				cone
854	CTX	U23_079800_1861_XN_06N100W	circular	rootless cones	-100.779	5.95279																				cone
855	CTX	U23_079800_1861_XN_06N100W	circular	rootless cones	-100.777	5.96209																				cone
856	CTX	F02_036585_1880_XN_08N101W	circular	rootless cones	-100.757	5.98486																				cone
857	CTX	U23_079800_1861_XN_06N100W	circular	rootless cones	-100.764	5.98244																				cone
858	CTX	U23_079800_1861_XN_06N100W	circular	rootless cones	-100.926	5.86341																				cone
859	CTX	F02_036585_1880_XN_08N101W	circular	rootless cones	-100.965	5.90351																				cone
860	CTX	F02_036585_1880_XN_08N101W	circular	rootless cones	-100.961	5.90441																				cone with summit crater
861	CTX	F02_036585_1880_XN_08N101W	circular	rootless cones	-100.965	5.90691																				cone with summit crater
862	CTX	F02_036585_1880_XN_08N101W	circular	rootless cones	-100.962	5.90826																				cone
863	CTX	F02_036585_1880_XN_08N101W	circular	rootless cones	-100.961	5.90869																				cone with summit crater
864	CTX	F02_036585_1880_XN_08N101W	elongated	rootless cones	-100.96	5.90723																				elongated cone with large summit crater
865
866	CTX	F02_036585_1880_XN_08N101W	circular	rootless cones	-100.95	5.91224	plausible cone																			cone
867	CTX	F02_036585_1880_XN_08N101W	circular	rootless cones	-100.949	5.91954	plausible cone																			cone
868	CTX	F02_036585_1880_XN_08N101W	circular	rootless cones	-100.947	5.92073																				cone with summit crater
869	CTX	F02_036585_1880_XN_08N101W	circular	rootless cones	-100.946	5.91915																				cone with summit crater
870	CTX	F02_036585_1880_XN_08N101W	circular	rootless cones	-100.944	5.92092																				cone with summit crater
871	CTX	F02_036585_1880_XN_08N101W	circular	rootless cones	-100.943	5.92105																				cone
872	CTX	F02_036585_1880_XN_08N101W	circular	rootless cones	-100.938	5.92687	plausible cone																			cone
873	CTX	F02_036585_1880_XN_08N101W	circular	rootless cones	-100.923	5.94032																				cone
874	CTX	F02_036585_1880_XN_08N101W	circular	rootless cones	-100.92	5.94238																				cone with summit crater
875	CTX	F02_036585_1880_XN_08N101W	circular	rootless cones	-100.916	5.94846																				cone
876	CTX	F02_036585_1880_XN_08N101W	circular	rootless cones	-100.912	5.95283																				cone with summit crater
877	CTX	F02_036585_1880_XN_08N101W	circular	rootless cones	-100.91	5.96228																				cone with summit crater
878	CTX	F02_036585_1880_XN_08N101W	circular	rootless cones	-100.904	5.97801	plausible cone																			cone
879	CTX	F02_036585_1880_XN_08N101W	circular	rootless cones	-100.9	5.97371	plausible cone																			cone
880	CTX	F02_036585_1880_XN_08N101W	circular	rootless cones	-100.898	5.97769	plausible cone																			cone
881	CTX	F02_036585_1880_XN_08N101W	circular	rootless cones	-100.901	5.9779	plausible cone																			cone
882	CTX	F02_036585_1880_XN_08N101W	circular	rootless cones	-100.904	5.9802	plausible cone																			cone
883	CTX	F02_036585_1880_XN_08N101W	circular	rootless cones	-100.9	5.98625	plausible cone																			cone
884	CTX	F02_036585_1880_XN_08N101W	circular	rootless cones	-100.907	5.987	plausible cone																			cone
885	CTX	F02_036585_1880_XN_08N101W	circular	rootless cones	-100.903	5.99304	plausible cone																			cone
886	CTX	F02_036585_1880_XN_08N101W	circular	rootless cones	-100.901	5.99487																				cone with summit crater
887	CTX	F02_036585_1880_XN_08N101W	circular	rootless cones	-100.9	5.99462																				cone with summit crater
888	CTX	F02_036585_1880_XN_08N101W	circular	rootless cones	-100.9	5.99583																				cone with summit crater
889	CTX	F02_036585_1880_XN_08N101W	circular	rootless cones	-100.89	5.99983																				cone with summit crater
890	CTX	U23_079800_1861_XN_06N100W	circular	rootless cones	-100.887	6.00054																				cone with summit crater
891	CTX	U23_079800_1861_XN_06N100W	circular	rootless cones	-100.876	6.00073	plausible cone																			cone
892	CTX	U23_079800_1861_XN_06N100W	circular	rootless cones	-100.876	6.00266	plausible cone																			cone
893	CTX	U23_079800_1861_XN_06N100W	circular	rootless cones	-100.875	6.0034	plausible cone																			cone
894	CTX	U23_079800_1861_XN_06N100W	circular	rootless cones	-100.875	6.00116	plausible cone																			cone
895	CTX	U23_079800_1861_XN_06N100W	circular	rootless cones	-100.869	6.01051	plausible cone																			cone
896	CTX	U23_079800_1861_XN_06N100W	circular	rootless cones	-100.809	6.06133	plausible cone																			cone
897	CTX	U23_079800_1861_XN_06N100W	elongated	rootless cones	-100.805	6.06308																				elongated cone with summit crater
898	CTX	U23_079800_1861_XN_06N100W	circular	rootless cones	-100.801	6.0644																				cone
899	CTX	U23_079800_1861_XN_06N100W	circular	rootless cones	-100.798	6.06504																				cone with summit crater
900	CTX	U23_079800_1861_XN_06N100W	circular	rootless cones	-100.793	6.05858																				cone with summit crater
901	CTX	U23_079800_1861_XN_06N100W	circular	rootless cones	-100.772	6.07246																				cone with summit crater
902	CTX	U23_079800_1861_XN_06N100W	circular	rootless cones	-100.754	6.09257																				cone with summit crater
903	CTX	U23_079800_1861_XN_06N100W	circular	rootless cones	-100.751	6.0952	plausible cone																			cone
904	CTX	U23_079800_1861_XN_06N100W	circular	rootless cones	-100.75	6.10216	plausible cone																			cone
905	CTX	U23_079800_1861_XN_06N100W	circular	rootless cones	-100.743	6.10947	plausible cone																			cone
906	CTX	U23_079800_1861_XN_06N100W	circular	rootless cones	-100.735	6.11939																				cone with large summit crater
907	CTX	U23_079800_1861_XN_06N100W	circular	rootless cones	-100.734	6.12024																				cone with summit crater
908	CTX	U23_079800_1861_XN_06N100W	circular	rootless cones	-100.725	6.12456	plausible cone																			cone
909	CTX	U23_079800_1861_XN_06N100W	circular	rootless cones	-100.724	6.12472	plausible cone																			cone
910	CTX	U23_079800_1861_XN_06N100W	circular	rootless cones	-100.723	6.12604																				cone
911	CTX	U23_079800_1861_XN_06N100W	circular	rootless cones	-100.721	6.12644	plausible cone																			cone
912	CTX	U23_079800_1861_XN_06N100W	circular	rootless cones	-100.721	6.13005																				cone with summit crater
913	CTX	U23_079800_1861_XN_06N100W	circular	rootless cones	-100.721	6.1313																				cone with summit crater
914	CTX	U23_079800_1861_XN_06N100W	circular	rootless cones	-100.719	6.13162																				cone with summit crater
915	CTX	U23_079800_1861_XN_06N100W	circular	rootless cones	-100.722	6.13316																				cone with summit crater
916	CTX	U23_079800_1861_XN_06N100W	circular	rootless cones	-100.725	6.1347																				cone with summit crater
917	CTX	U23_079800_1861_XN_06N100W	circular	rootless cones	-100.715	6.14499																				cone with large summit crater
918	CTX	U23_079800_1861_XN_06N100W	circular	rootless cones	-100.718	6.14691																				cone with summit crater
919	CTX	U23_079800_1861_XN_06N100W	circular	rootless cones	-100.713	6.15499																				cone
920	CTX	U23_079800_1861_XN_06N100W	circular	rootless cones	-100.709	6.15396																				cone with summit crater
921	CTX	U23_079800_1861_XN_06N100W	circular	rootless cones	-100.706	6.15133																				cone
922	CTX	U23_079800_1861_XN_06N100W	circular	rootless cones	-100.705	6.15785																				cone
923	CTX	U23_079800_1861_XN_06N100W	circular	rootless cones	-100.703	6.16066	plausible cone																			cone
924	CTX	U23_079800_1861_XN_06N100W	circular	rootless cones	-100.709	6.16155																				cone with large summit crater
925	CTX	U23_079800_1861_XN_06N100W	circular	rootless cones	-100.706	6.16512																				cone with large summit crater
926	CTX	U23_079800_1861_XN_06N100W	circular	rootless cones	-100.703	6.16807																				cone with large summit crater
927	CTX	U23_079800_1861_XN_06N100W	circular	rootless cones	-100.701	6.17186																				cone with large summit crater
928	CTX	U23_079800_1861_XN_06N100W	circular	rootless cones	-100.693	6.16021																				cone with large summit crater
929	CTX	U23_079800_1861_XN_06N100W	circular	rootless cones	-100.692	6.16744	plausible cone																			cone
930	CTX	U23_079800_1861_XN_06N100W	circular	rootless cones	-100.686	6.16655	plausible cone																			cone
931	CTX	U23_079800_1861_XN_06N100W	circular	rootless cones	-100.687	6.1686	plausible cone																			cone
932	CTX	U23_079800_1861_XN_06N100W	circular	rootless cones	-100.681	6.17106	plausible cone																			cone
933	CTX	U23_079800_1861_XN_06N100W	circular	rootless cones	-100.68	6.17113																				cone with summit crater
934	CTX	U23_079800_1861_XN_06N100W	circular	rootless cones	-100.679	6.17211																				cone
935	CTX	U23_079800_1861_XN_06N100W	circular	rootless cones	-100.656	6.19276																				cone with summit crater
936	CTX	U23_079800_1861_XN_06N100W	circular	rootless cones	-100.647	6.20226																				cone with summit crater
937	CTX	U23_079800_1861_XN_06N100W	circular	rootless cones	-100.65	6.20922																				cone with summit crater
938	CTX	U23_079800_1861_XN_06N100W	circular	rootless cones	-100.651	6.21217																				cone with summit crater
939	CTX	U23_079800_1861_XN_06N100W	circular	rootless cones	-100.648	6.21391																				cone
940	CTX	U23_079800_1861_XN_06N100W	circular	rootless cones	-100.645	6.21173																				cone with summit crater
941	CTX	U23_079800_1861_XN_06N100W	circular	rootless cones	-100.643	6.21257																				cone
942	CTX	U23_079800_1861_XN_06N100W	elongated	rootless cones	-100.618	6.25667																				cone with summit crater
943	CTX	U23_079800_1861_XN_06N100W	circular	rootless cones	-100.611	6.2572																				cone
944	CTX	U23_079800_1861_XN_06N100W	circular	rootless cones	-100.612	6.26055																				cone with summit crater
945	CTX	U23_079800_1861_XN_06N100W	circular	rootless cones	-100.605	6.26514																				cone
946	CTX	U23_079800_1861_XN_06N100W	circular	rootless cones	-100.937	6.07154																				cone with summit crater
947	CTX	F02_036585_1880_XN_08N101W	circular	rootless cones	-100.591	6.27454																				cone with summit crater
948	CTX	F18_042928_1862_XN_06N100W	circular	rootless cones	-100.565	6.34247																				cone with large summit crater
949	CTX	F18_042928_1862_XN_06N100W	circular	rootless cones	-100.565	6.34326																				cone with summit crater
950	CTX	F18_042928_1862_XN_06N100W	circular	rootless cones	-100.551	6.40972																				cone
951	CTX	F18_042928_1862_XN_06N100W	circular	rootless cones	-100.529	6.44758																				cone
952	CTX	F18_042928_1862_XN_06N100W	circular	rootless cones	-100.529	6.44958																				cone
953	CTX	F18_042928_1862_XN_06N100W	circular	rootless cones	-100.529	6.45126	plausible cone																			cone
954	CTX	F18_042928_1862_XN_06N100W	circular	rootless cones	-100.527	6.45365																				cone with summit crater
955	CTX	F18_042928_1862_XN_06N100W	circular	rootless cones	-100.524	6.45953	plausible cone																			cone
956	CTX	F18_042928_1862_XN_06N100W	circular	rootless cones	-100.541	6.47705	plausible cone																			cone
957	CTX	F18_042928_1862_XN_06N100W	circular	rootless cones	-100.525	6.47861	plausible cone																			cone
958	CTX	F18_042928_1862_XN_06N100W	circular	rootless cones	-100.542	6.48425	plausible cone																			cone
959	CTX	F18_042928_1862_XN_06N100W	elongated	rootless cones	-100.517	6.49689																				elongated cone with summit crater
960	CTX	F18_042928_1862_XN_06N100W	circular	rootless cones	-100.509	6.50921																				cone with summit crater
961	CTX	F18_042928_1862_XN_06N100W	circular	rootless cones	-100.524	6.50875																				cone
962	CTX	F18_042928_1862_XN_06N100W	circular	rootless cones	-100.525	6.51657																				cone
963	CTX	F18_042928_1862_XN_06N100W	circular	rootless cones	-100.513	6.51746																				cone
964	CTX	F18_042928_1862_XN_06N100W	circular	rootless cones	-100.512	6.52069																				cone
965	CTX	F18_042928_1862_XN_06N100W	circular	rootless cones	-100.526	6.53146																				cone with summit crater
966	CTX	F18_042928_1862_XN_06N100W	circular	rootless cones	-100.518	6.54424																				cone with summit crater
967	CTX	F18_042928_1862_XN_06N100W	elongated	rootless cones	-100.51	6.58447																				cone with summit crater
968	CTX	F18_042928_1862_XN_06N100W	circular	rootless cones	-100.494	6.61419																				cone
969	CTX	F18_042928_1862_XN_06N100W	circular	rootless cones	-100.485	6.61624																				cone
970	CTX	F18_042928_1862_XN_06N100W	circular	rootless cones	-100.485	6.62026																				cone
971	CTX	F18_042928_1862_XN_06N100W	circular	rootless cones	-100.48	6.62861																				cone with summit crater
972	CTX	F18_042928_1862_XN_06N100W	circular	rootless cones	-100.478	6.63012																				cone with summit crater
973	CTX	F18_042928_1862_XN_06N100W	circular	rootless cones	-100.466	6.65298																				cone with summit crater
974	CTX	F18_042928_1862_XN_06N100W	circular	rootless cones	-100.468	6.65735																				cone with summit crater
975	CTX	F18_042928_1862_XN_06N100W	circular	rootless cones	-100.468	6.65896																				cone
976	CTX	F18_042928_1862_XN_06N100W	circular	rootless cones	-100.469	6.66191																				cone
977	CTX	F18_042928_1862_XN_06N100W	circular	rootless cones	-100.476	6.66155																				cone
978	CTX	F18_042928_1862_XN_06N100W	circular	rootless cones	-100.471	6.66735	plausible cone																			cone
979	CTX	F18_042928_1862_XN_06N100W	circular	rootless cones	-100.473	6.67665																				cone
980	CTX	F18_042928_1862_XN_06N100W	circular	rootless cones	-100.809	6.20442																				cone
981	CTX	U23_079800_1861_XN_06N100W	circular	rootless cones	-100.801	6.20717																				cone with summit crater
982	CTX	U23_079800_1861_XN_06N100W	circular	rootless cones	-100.825	6.18869																				cone with summit crater
983	CTX	U23_079800_1861_XN_06N100W	circular	rootless cones	-100.739	6.2673	plausible cone																			cone
984	CTX	U23_079800_1861_XN_06N100W	circular	rootless cones	-100.739	6.26931	plausible cone																			cone
985	CTX	U23_079800_1861_XN_06N100W	circular	rootless cones	-100.617	6.36686	plausible cone																			cone
986	CTX	U23_079800_1861_XN_06N100W	circular	rootless cones	-100.62	6.3701																				cone
987	CTX	U23_079800_1861_XN_06N100W	circular	rootless cones	-100.622	6.3716																				cone
988	CTX	U23_079800_1861_XN_06N100W	circular	rootless cones	-100.622	6.37322																				cone
989	CTX	U23_079800_1861_XN_06N100W	circular	rootless cones	-100.616	6.37506																				cone
990	CTX	U23_079800_1861_XN_06N100W	circular	rootless cones	-100.624	6.37501																				cone
991	CTX	U23_079800_1861_XN_06N100W	circular	rootless cones	-100.624	6.36898																				cone
992	CTX	U23_079800_1861_XN_06N100W	circular	rootless cones	-100.626	6.37166																				cone
993	CTX	U23_079800_1861_XN_06N100W	circular	rootless cones	-100.626	6.36814																				cone
994	CTX	U23_079800_1861_XN_06N100W	circular	rootless cones	-100.61	6.37127																				cone
995	CTX	F18_042928_1862_XN_06N100W	circular	rootless cones	-100.609	6.38048																				cone
996	CTX	F18_042928_1862_XN_06N100W	circular	rootless cones	-100.604	6.38367																				cone with summit crater
997	CTX	F18_042928_1862_XN_06N100W	circular	rootless cones	-100.603	6.40952	plausible cone																			cone
998	CTX	F18_042928_1862_XN_06N100W	circular	rootless cones	-100.584	6.42942																				cone with summit crater
999	CTX	F18_042928_1862_XN_06N100W	circular	rootless cones	-100.586	6.43589																				cone with summit crater
1000	CTX	F18_042928_1862_XN_06N100W	circular	rootless cones	-100.585	6.50412																				cone with summit crater
1001	CTX	F18_042928_1862_XN_06N100W	circular	rootless cones	-100.583	6.49904																				cone with summit crater
1002	CTX	F18_042928_1862_XN_06N100W	elongated	rootless cones	-100.574	6.49146																				cone with summit crater
1003	CTX	F18_042928_1862_XN_06N100W	circular	rootless cones	-100.585	6.5218	plausible cone																			cone with summit crater
1004	CTX	F18_042928_1862_XN_06N100W	circular	rootless cones	-100.577	6.58666																				cone with summit crater
1005	CTX	F18_042928_1862_XN_06N100W	circular	rootless cones	-100.57	6.63087																				cone with summit crater
1006	CTX	F18_042928_1862_XN_06N100W	circular	rootless cones	-100.574	6.63087																				cone with summit crater
1007	CTX	F18_042928_1862_XN_06N100W	circular	rootless cones	-100.577	6.62488																				cone with summit crater
1008	CTX	F18_042928_1862_XN_06N100W	circular	rootless cones	-100.574	6.6335																				cone with summit crater
1009	CTX	F18_042928_1862_XN_06N100W	circular	rootless cones	-101.48	5.52045																				cone with summit crater
1010	CTX	F06_038062_1851_XN_05N101W	circular	rootless cones	-101.473	5.53012																				cone with summit crater
1011	CTX	F06_038062_1851_XN_05N101W	circular	rootless cones	-101.481	5.52472																				cone with summit crater
1012	CTX	F06_038062_1851_XN_05N101W	circular	rootless cones	-101.467	5.53954	plausible cone																			cone
1013	CTX	F06_038062_1851_XN_05N101W	circular	rootless cones	-101.459	5.54379																				cone
1014	CTX	F06_038062_1851_XN_05N101W	circular	rootless cones	-101.457	5.54608																				cone with summit crater
1015	CTX	F06_038062_1851_XN_05N101W	circular	rootless cones	-101.46	5.55333																				cone with summit crater
1016	CTX	F06_038062_1851_XN_05N101W	circular	rootless cones	-101.456	5.56226																				cone
1017	CTX	F06_038062_1851_XN_05N101W	circular	rootless cones	-101.454	5.56331																				cone
1018	CTX	F06_038062_1851_XN_05N101W	circular	rootless cones	-101.462	5.56116																				cone with summit crater
1019	CTX	F06_038062_1851_XN_05N101W	circular	rootless cones	-101.412	5.60557																				cone with summit crater
1020	CTX	F06_038062_1851_XN_05N101W	circular	rootless cones	-101.432	5.58822																				cone with summit crater
1021
1022
1023
1024
1025
1026
1027
1028
1029
1030
1031
1032
1033
1034
1035
1036	CTX	F06_038062_1851_XN_05N101W	elongated	rootless cones	-101.843	6.15141																				cone with summit crater
1037	CTX	U11_075435_1866_XN_06N101W	circular	rootless cones	-101.861	6.11743																				cone
1038	CTX	U11_075435_1866_XN_06N101W	circular	rootless cones	-101.856	6.11716																				cone
1039	CTX	U11_075435_1866_XN_06N101W	circular	rootless cones	-101.87	6.10983																				cone
1040	CTX	U11_075435_1866_XN_06N101W	circular	rootless cones	-101.866	6.10755																				cone
1041	CTX	U11_075435_1866_XN_06N101W	circular	rootless cones	-101.879	6.10326																				cone
1042	CTX	U11_075435_1866_XN_06N101W	circular	rootless cones	-101.88	6.10412																				cone
1043	CTX	U11_075435_1866_XN_06N101W	circular	rootless cones	-101.929	6.08445																				cone with summit crater
1044	CTX	U11_075435_1866_XN_06N101W	circular	rootless cones	-101.932	6.08793																				cone with summit crater
1045	CTX	U11_075435_1866_XN_06N101W	circular	rootless cones	-101.934	6.07717																				cone
1046	CTX	U11_075435_1866_XN_06N101W	circular	rootless cones	-101.981	6.06374																				cone
1047	CTX	U11_075435_1866_XN_06N101W	circular	rootless cones	-101.989	6.05866																				cone
1048	CTX	U11_075435_1866_XN_06N101W	circular	rootless cones	-102.003	6.06692																				cone
1049	CTX	U11_075435_1866_XN_06N101W	circular	rootless cones	-101.489	5.97679																				cone with summit crater
1050	CTX	F06_038062_1851_XN_05N101W	circular	rootless cones	-101.481	5.97632																				cone with summit crater
1051	CTX	F06_038062_1851_XN_05N101W	circular	rootless cones	-101.272	6.24656																				cone
1052	CTX	F02_036585_1880_XN_08N101W	circular	rootless cones	-101.269	6.25292																				cone
1053	CTX	F02_036585_1880_XN_08N101W	circular	rootless cones	-101.236	6.26626																				cone
1054	CTX	F02_036585_1880_XN_08N101W	circular	rootless cones	-101.246	6.26647																				cone
1055	CTX	F02_036585_1880_XN_08N101W	circular	rootless cones	-101.224	6.30076																				cone with summit crater
1056	CTX	F02_036585_1880_XN_08N101W	circular	rootless cones	-101.222	6.30406																				cone
1057	CTX	F02_036585_1880_XN_08N101W	circular	rootless cones	-101.218	6.30245																				cone
1058	CTX	F02_036585_1880_XN_08N101W	circular	rootless cones	-101.209	6.30464																				cone
1059	CTX	F02_036585_1880_XN_08N101W	circular	rootless cones	-101.197	6.31848																				cone
1060	CTX	F02_036585_1880_XN_08N101W	circular	rootless cones	-101.196	6.3133																				cone
1061	CTX	F02_036585_1880_XN_08N101W	circular	rootless cones	-101.175	6.31709																				cone
1062	CTX	F02_036585_1880_XN_08N101W	circular	rootless cones	-101.172	6.32356																				cone
1063	CTX	F02_036585_1880_XN_08N101W	circular	rootless cones	-101.159	6.32437																				cone
1064	CTX	F02_036585_1880_XN_08N101W	circular	rootless cones	-101.156	6.32544																				cone with summit crater
1065	CTX	F02_036585_1880_XN_08N101W	circular	rootless cones	-101.15	6.32437																				cone with summit crater
1066	CTX	F02_036585_1880_XN_08N101W	circular	rootless cones	-101.142	6.32495																				cone
1067	CTX	F02_036585_1880_XN_08N101W	circular	rootless cones	-101.143	6.31857																				cone
1068	CTX	F02_036585_1880_XN_08N101W	circular	rootless cones	-101.146	6.31892																				cone
1069	CTX	F02_036585_1880_XN_08N101W	circular	rootless cones	-101.147	6.31665																				cone
1070	CTX	F02_036585_1880_XN_08N101W	circular	rootless cones	-101.145	6.31334																				cone with summit crater
1071	CTX	F02_036585_1880_XN_08N101W	circular	rootless cones	-101.155	6.31138																				cone
1072	CTX	F02_036585_1880_XN_08N101W	circular	rootless cones	-101.138	6.3154																				cone
1073	CTX	F02_036585_1880_XN_08N101W	circular	rootless cones	-101.138	6.3116																				cone
1074	CTX	F02_036585_1880_XN_08N101W	circular	rootless cones	-101.14	6.3066																				cone
1075	CTX	F02_036585_1880_XN_08N101W	circular	rootless cones	-101.139	6.29924																				cone
1076	CTX	F02_036585_1880_XN_08N101W	circular	rootless cones	-101.117	6.31812																				cone
1077	CTX	F02_036585_1880_XN_08N101W	circular	rootless cones	-101.117	6.31642																				cone
1078	CTX	F02_036585_1880_XN_08N101W	circular	rootless cones	-101.078	6.33781																				cone
1079	CTX	F02_036585_1880_XN_08N101W	circular	rootless cones	-101.066	6.32938																				cone with summit crater
1080	CTX	F02_036585_1880_XN_08N101W	circular	rootless cones	-101.058	6.33616																				cone with summit crater
1081	CTX	F02_036585_1880_XN_08N101W	circular	rootless cones	-101.058	6.33488																				cone
1082	CTX	F02_036585_1880_XN_08N101W	circular	rootless cones	-100.977	6.40053																				cone with summit crater
1083	CTX	F02_036585_1880_XN_08N101W	circular	rootless cones	-100.972	6.39865																				cone
1084	CTX	F02_036585_1880_XN_08N101W	circular	rootless cones	-100.974	6.40506																				cone
1085	CTX	F02_036585_1880_XN_08N101W	circular	rootless cones	-100.959	5.53427																				cone with summit crater
1086	CTX	F02_036585_1880_XN_08N101W	circular	rootless cones	-100.93	5.5582																				cone
1087	CTX	F02_036585_1880_XN_08N101W	circular	rootless cones	-100.926	5.56269																				cone
1088	CTX	F02_036585_1880_XN_08N101W	circular	rootless cones	-100.913	5.58043																				cone
1089	CTX	F02_036585_1880_XN_08N101W	circular	rootless cones	-100.895	5.60292																				cone
1090	CTX	F02_036585_1880_XN_08N101W	circular	rootless cones	-100.863	5.65506																				cone
1091	CTX	F02_036585_1880_XN_08N101W	circular	rootless cones	-100.757	5.80813																				cone with summit crater
1092	CTX	U23_079800_1861_XN_06N100W	circular	rootless cones	-100.757	5.82345																				cone with summit crater
1093	CTX	U23_079800_1861_XN_06N100W	circular	rootless cones	-100.689	5.85498																				cone with summit crater
1094	CTX	U23_079800_1861_XN_06N100W	circular	rootless cones	-100.687	5.85597																				cone
1095	CTX	U23_079800_1861_XN_06N100W	circular	rootless cones	-100.685	5.8576																				cone with summit crater
1096	CTX	U23_079800_1861_XN_06N100W	circular	rootless cones	-100.684	5.85646																				cone with summit crater
1097	CTX	U23_079800_1861_XN_06N100W	circular	rootless cones	-100.65	5.88079																				cone with summit crater
1098	CTX	U23_079800_1861_XN_06N100W	circular	rootless cones	-100.645	5.88364																				cone with summit crater
1099	CTX	U23_079800_1861_XN_06N100W	circular	rootless cones	-100.643	5.88659																				cone
1100	CTX	U23_079800_1861_XN_06N100W	circular	rootless cones	-100.651	5.8757																				cone with summit crater
1101	CTX	U23_079800_1861_XN_06N100W	circular	rootless cones	-100.641	5.89275																				cone
1102	CTX	U23_079800_1861_XN_06N100W	circular	rootless cones	-100.642	5.89346																				cone with summit crater
1103	CTX	U23_079800_1861_XN_06N100W	circular	rootless cones	-100.624	5.9073																				cone with summit crater
1104	CTX	U23_079800_1861_XN_06N100W	circular	rootless cones	-100.622	5.91041																				cone
1105	CTX	U23_079800_1861_XN_06N100W	circular	rootless cones	-100.619	5.9148																				cone
1106	CTX	U23_079800_1861_XN_06N100W	circular	rootless cones	-100.606	5.93002																				cone with summit crater
1107	CTX	U23_079800_1861_XN_06N100W	circular	rootless cones	-100.604	5.94765																				cone
1108	CTX	U23_079800_1861_XN_06N100W	circular	rootless cones	-100.608	5.95479																				cone
1109	CTX	U23_079800_1861_XN_06N100W	circular	rootless cones	-100.608	5.95573																				cone
1110	CTX	U23_079800_1861_XN_06N100W	circular	rootless cones	-100.59	5.96318																				cone
1111	CTX	U23_079800_1861_XN_06N100W	circular	rootless cones	-100.591	5.9688																				cone with summit crater
1112	CTX	U23_079800_1861_XN_06N100W	circular	rootless cones	-100.591	5.97412																				cone with summit crater
1113	CTX	U23_079800_1861_XN_06N100W	circular	rootless cones	-100.556	5.99738																				cone
1114	CTX	F18_042928_1862_XN_06N100W	circular	rootless cones	-100.547	5.99383																				cone with summit crater
1115	CTX	F18_042928_1862_XN_06N100W	circular	rootless cones	-100.563	6.01833																				cone with summit crater
1116	CTX	F18_042928_1862_XN_06N100W	circular	rootless cones	-100.524	6.01798																				cone
1117	CTX	F18_042928_1862_XN_06N100W	circular	rootless cones	-100.523	6.01934																				cone
1118	CTX	F18_042928_1862_XN_06N100W	circular	rootless cones	-100.492	6.03707																				cone
1119	CTX	F18_042928_1862_XN_06N100W	circular	rootless cones	-100.492	6.03822																				cone
1120	CTX	F18_042928_1862_XN_06N100W	circular	rootless cones	-100.491	6.04002																				cone
1121	CTX	F18_042928_1862_XN_06N100W	circular	rootless cones	-100.491	6.04252																				cone
1122	CTX	F18_042928_1862_XN_06N100W	circular	rootless cones	-100.494	6.04067																				cone with summit crater
1123	CTX	F18_042928_1862_XN_06N100W	circular	rootless cones	-100.478	6.06346																				cone
1124	CTX	F18_042928_1862_XN_06N100W	circular	rootless cones	-100.481	6.06593																				cone
1125	CTX	F18_042928_1862_XN_06N100W	circular	rootless cones	-100.47	6.07247																				cone
1126	CTX	F18_042928_1862_XN_06N100W	circular	rootless cones	-100.469	6.07113																				cone
1127	CTX	F18_042928_1862_XN_06N100W	circular	rootless cones	-100.464	6.07779																				cone
1128	CTX	F18_042928_1862_XN_06N100W	circular	rootless cones	-100.647	5.99149																				cone with summit crater
1129	CTX	U23_079800_1861_XN_06N100W	circular	rootless cones	-100.639	6.00536																				cone with summit crater
1130	CTX	U23_079800_1861_XN_06N100W	circular	rootless cones	-100.637	6.00518																				cone with summit crater
1131	CTX	U23_079800_1861_XN_06N100W	circular	rootless cones	-100.634	6.00947																				cone
1132	CTX	U23_079800_1861_XN_06N100W	circular	rootless cones	-100.637	6.01317																				cone with summit crater
1133	CTX	U23_079800_1861_XN_06N100W	circular	rootless cones	-100.636	6.02205																				cone with summit crater
1134	CTX	U23_079800_1861_XN_06N100W	circular	rootless cones	-100.632	6.02413																				cone with summit crater
1135	CTX	U23_079800_1861_XN_06N100W	circular	rootless cones	-100.632	6.03182																				cone with summit crater
1136	CTX	U23_079800_1861_XN_06N100W	circular	rootless cones	-100.625	6.037																				cone with summit crater
1137	CTX	U23_079800_1861_XN_06N100W	circular	rootless cones	-100.627	6.04677																				cone
1138	CTX	U23_079800_1861_XN_06N100W	circular	rootless cones	-100.625	6.05227																				cone
1139	CTX	U23_079800_1861_XN_06N100W	circular	rootless cones	-100.624	6.06141																				cone with summit crater
1140	CTX	U23_079800_1861_XN_06N100W	circular	rootless cones	-100.625	6.06498																				cone with summit crater
1141	CTX	U23_079800_1861_XN_06N100W	circular	rootless cones	-100.625	6.07705																				cone with summit crater
1142	CTX	U23_079800_1861_XN_06N100W	circular	rootless cones	-100.627	6.07771																				cone
1143	CTX	U23_079800_1861_XN_06N100W	circular	rootless cones	-100.629	6.08116																				cone
1144	CTX	U23_079800_1861_XN_06N100W	circular	rootless cones	-100.625	6.08284																				cone
1145	CTX	U23_079800_1861_XN_06N100W	circular	rootless cones	-100.559	6.04831																				cone
1146	CTX	F18_042928_1862_XN_06N100W	circular	rootless cones	-100.564	6.04589																				cone
1147	CTX	F18_042928_1862_XN_06N100W	circular	rootless cones	-100.559	6.05756																				cone with summit crater
1148	CTX	F18_042928_1862_XN_06N100W	circular	rootless cones	-100.556	6.06163																				cone with summit crater
1149	CTX	F18_042928_1862_XN_06N100W	circular	rootless cones	-100.547	6.06581																				cone
1150	CTX	F18_042928_1862_XN_06N100W	circular	rootless cones	-100.543	6.0681																				cone with summit crater
1151	CTX	F18_042928_1862_XN_06N100W	circular	rootless cones	-100.546	6.06738																				cone with summit crater
1152	CTX	F18_042928_1862_XN_06N100W	circular	rootless cones	-100.544	6.07542																				cone with summit crater
1153	CTX	F18_042928_1862_XN_06N100W	circular	rootless cones	-100.543	6.07245																				cone
1154	CTX	F18_042928_1862_XN_06N100W	circular	rootless cones	-100.542	6.07402	plausible cone																			cone
1155	CTX	F18_042928_1862_XN_06N100W	circular	rootless cones	-100.535	6.08099	plausible cone																			cone
1156	CTX	F18_042928_1862_XN_06N100W	circular	rootless cones	-100.528	6.08463																				cone
1157	CTX	F18_042928_1862_XN_06N100W	circular	rootless cones	-100.52	6.08731																				cone
1158	CTX	F18_042928_1862_XN_06N100W	circular	rootless cones	-100.518	6.08833																				cone with summit crater
1159	CTX	F18_042928_1862_XN_06N100W	circular	rootless cones	-100.519	6.0914																				cone with summit crater
1160	CTX	F18_042928_1862_XN_06N100W	circular	rootless cones	-100.527	6.09127																				cone with summit crater
1161	CTX	F18_042928_1862_XN_06N100W	circular	rootless cones	-100.526	6.09274																				cone with summit crater
1162	CTX	F18_042928_1862_XN_06N100W	circular	rootless cones	-100.524	6.09409																				cone
1163	CTX	F18_042928_1862_XN_06N100W	circular	rootless cones	-100.521	6.09895																				cone
1164	CTX	F18_042928_1862_XN_06N100W	circular	rootless cones	-100.516	6.09609																				cone
1165	CTX	F18_042928_1862_XN_06N100W	circular	rootless cones	-100.516	6.09713																				cone
1166	CTX	F18_042928_1862_XN_06N100W	circular	rootless cones	-100.518	6.10009																				cone
1167	CTX	F18_042928_1862_XN_06N100W	circular	rootless cones	-100.515	6.1032																				cone
1168	CTX	F18_042928_1862_XN_06N100W	circular	rootless cones	-100.507	6.10048																				cone
1169	CTX	F18_042928_1862_XN_06N100W	circular	rootless cones	-100.502	6.1027																				cone
1170	CTX	D05_029069_1867_XN_06N100W	circular	rootless cones	-100.506	6.10456																				cone
1171	CTX	D05_029069_1867_XN_06N100W	circular	rootless cones	-100.491	6.11427																				cone
1172	CTX	D05_029069_1867_XN_06N100W	circular	rootless cones	-100.489	6.11512																				cone
1173	CTX	D05_029069_1867_XN_06N100W	circular	rootless cones	-100.494	6.11641																				cone with summit crater
1174	CTX	D05_029069_1867_XN_06N100W	circular	rootless cones	-100.491	6.11745																				cone with summit crater
1175	CTX	D05_029069_1867_XN_06N100W	circular	rootless cones	-100.469	6.1313																				cone with summit crater
1176	CTX	D05_029069_1867_XN_06N100W	circular	rootless cones	-100.468	6.1353																				cone with summit crater
1177	CTX	D05_029069_1867_XN_06N100W	circular	rootless cones	-100.469	6.13699																				cone with summit crater
1178	CTX	D05_029069_1867_XN_06N100W	circular	rootless cones	-100.471	6.13798																				cone with summit crater
1179	CTX	D05_029069_1867_XN_06N100W	circular	rootless cones	-100.469	6.13841																				cone
1180	CTX	D05_029069_1867_XN_06N100W	circular	rootless cones	-100.468	6.13959																				cone
1181	CTX	D05_029069_1867_XN_06N100W	circular	rootless cones	-100.473	6.14105																				cone
1182	CTX	D05_029069_1867_XN_06N100W	circular	rootless cones	-100.477	6.14287																				cone
1183	CTX	D05_029069_1867_XN_06N100W	circular	rootless cones	-100.465	6.14466																				cone with summit crater
1184	CTX	D05_029069_1867_XN_06N100W	circular	rootless cones	-100.467	6.14555																				cone
1185	CTX	D05_029069_1867_XN_06N100W	circular	rootless cones	-100.481	6.1598																				cone with summit crater
1186	CTX	D05_029069_1867_XN_06N100W	circular	rootless cones	-100.441	6.06082																				cone with summit crater
1187	CTX	D05_029069_1867_XN_06N100W	circular	rootless cones	-100.438	6.06352																				cone
1188	CTX	D05_029069_1867_XN_06N100W	circular	rootless cones	-100.436	6.06612																				cone
1189	CTX	D05_029069_1867_XN_06N100W	circular	rootless cones	-100.435	6.06869																				cone
1190	CTX	D05_029069_1867_XN_06N100W	circular	rootless cones	-100.428	6.06994																				cone
1191	CTX	D05_029069_1867_XN_06N100W	circular	rootless cones	-100.409	6.0876																				cone with summit crater
1192	CTX	D05_029069_1867_XN_06N100W	circular	rootless cones	-100.403	6.09688																				cone with summit crater
1193	CTX	D05_029069_1867_XN_06N100W	circular	rootless cones	-100.401	6.09847																				cone
1194	CTX	D05_029069_1867_XN_06N100W	circular	rootless cones	-100.399	6.09532																				cone with summit crater
1195	CTX	D05_029069_1867_XN_06N100W	circular	rootless cones	-100.398	6.09983																				cone
1196	CTX	D05_029069_1867_XN_06N100W	circular	rootless cones	-100.388	6.11917																				cone
1197	CTX	D05_029069_1867_XN_06N100W	circular	rootless cones	-100.386	6.12265																				cone
1198	CTX	D05_029069_1867_XN_06N100W	circular	rootless cones	-100.384	6.12551																				cone
1199	CTX	D05_029069_1867_XN_06N100W	circular	rootless cones	-100.369	6.13871																				cone
1200	CTX	D05_029069_1867_XN_06N100W	circular	rootless cones	-100.363	6.14648																				cone with summit crater
1201	CTX	D05_029069_1867_XN_06N100W	circular	rootless cones	-100.352	6.15631																				cone
1202	CTX	D05_029069_1867_XN_06N100W	circular	rootless cones	-100.348	6.15435																				cone
1203	CTX	D05_029069_1867_XN_06N100W	circular	rootless cones	-100.341	6.15808																				cone with summit crater
1204	CTX	D05_029069_1867_XN_06N100W	circular	rootless cones	-100.34	6.16161																				cone with summit crater
1205	CTX	D05_029069_1867_XN_06N100W	circular	rootless cones	-100.329	6.1595																				cone with summit crater
1206	CTX	D05_029069_1867_XN_06N100W	circular	rootless cones	-100.321	6.16367																				cone
1207	CTX	D05_029069_1867_XN_06N100W	circular	rootless cones	-100.325	6.16507																				cone
1208	CTX	D05_029069_1867_XN_06N100W	circular	rootless cones	-100.324	6.166																				cone
1209	CTX	D05_029069_1867_XN_06N100W	circular	rootless cones	-100.313	6.17222																				cone with summit crater
1210	CTX	D05_029069_1867_XN_06N100W	circular	rootless cones	-100.313	6.1749																				cone with summit crater
1211	CTX	D05_029069_1867_XN_06N100W	circular	rootless cones	-100.31	6.18614																				cone with summit crater
1212	CTX	D05_029069_1867_XN_06N100W	circular	rootless cones	-100.317	6.18414																				cone with summit crater
1213	CTX	D05_029069_1867_XN_06N100W	circular	rootless cones	-100.3	6.19202																				cone with summit crater
1214	CTX	D05_029069_1867_XN_06N100W	circular	rootless cones	-100.296	6.19332																				cone with summit crater
1215	CTX	D05_029069_1867_XN_06N100W	circular	rootless cones	-100.293	6.19568																				cone with summit crater
1216	CTX	D05_029069_1867_XN_06N100W	circular	rootless cones	-100.272	6.20665																				cone with summit crater
1217	CTX	D05_029069_1867_XN_06N100W	circular	rootless cones	-100.255	6.21007																				cone with summit crater
1218	CTX	D05_029069_1867_XN_06N100W	circular	rootless cones	-100.238	6.26086																				cone with summit crater
1219	CTX	D05_029069_1867_XN_06N100W	circular	rootless cones	-100.235	6.26645																				cone with summit crater
1220	CTX	D05_029069_1867_XN_06N100W	circular	rootless cones	-100.232	6.27588																				cone with summit crater
1221	CTX	D05_029069_1867_XN_06N100W	circular	rootless cones	-100.228	6.27864																				cone
1222	CTX	D05_029069_1867_XN_06N100W	circular	rootless cones	-100.229	6.27974																				cone
1223	CTX	D05_029069_1867_XN_06N100W	circular	rootless cones	-100.218	6.27534																				cone with summit crater
1224	CTX	D05_029069_1867_XN_06N100W	circular	rootless cones	-100.226	6.29181																				cone with summit crater
1225	CTX	D05_029069_1867_XN_06N100W	circular	rootless cones	-100.224	6.29061																				cone with summit crater
1226	CTX	D05_029069_1867_XN_06N100W	circular	rootless cones	-100.219	6.29122																				cone with summit crater
1227	CTX	D05_029069_1867_XN_06N100W	circular	rootless cones	-100.221	6.29184																				cone with summit crater
1228	CTX	D05_029069_1867_XN_06N100W	circular	rootless cones	-100.223	6.29447																				cone with summit crater
1229	CTX	D05_029069_1867_XN_06N100W	circular	rootless cones	-100.217	6.29323																				cone with summit crater
1230	CTX	D05_029069_1867_XN_06N100W	circular	rootless cones	-100.218	6.2942																				cone with summit crater
1231	CTX	D05_029069_1867_XN_06N100W	circular	rootless cones	-100.219	6.29554																				cone with summit crater
1232	CTX	D05_029069_1867_XN_06N100W	circular	rootless cones	-100.205	6.31309																				cone with summit crater
1233	CTX	D05_029069_1867_XN_06N100W	circular	rootless cones	-100.204	6.31673																				cone
1234	CTX	D05_029069_1867_XN_06N100W	circular	rootless cones	-100.187	6.34854																				cone with summit crater
1235	CTX	D05_029069_1867_XN_06N100W	circular	rootless cones	-100.184	6.37078																				cone with summit crater
1236	CTX	D05_029069_1867_XN_06N100W	circular	rootless cones	-100.15	6.38839																				cone with summit crater
1237	CTX	D05_029069_1867_XN_06N100W	circular	rootless cones	-100.376	6.07623																				cone with summit crater
1238	CTX	D05_029069_1867_XN_06N100W	circular	rootless cones	-100.374	6.07623																				cone with summit crater
1239	CTX	D05_029069_1867_XN_06N100W	circular	rootless cones	-100.364	6.08092																				cone with summit crater
1240	CTX	D05_029069_1867_XN_06N100W	circular	rootless cones	-100.364	6.08565																				cone
1241	CTX	D05_029069_1867_XN_06N100W	circular	rootless cones	-100.359	6.09097																				cone with summit crater
1242	CTX	D05_029069_1867_XN_06N100W	circular	rootless cones	-100.356	6.08878																				cone with summit crater
1243	CTX	D05_029069_1867_XN_06N100W	circular	rootless cones	-100.352	6.0895																				cone with summit crater
1244	CTX	D05_029069_1867_XN_06N100W	circular	rootless cones	-100.853	5.53211																				cone with summit crater
1245	CTX	F02_036585_1880_XN_08N101W	circular	rootless cones	-100.835	5.5705																				cone with summit crater
1246	CTX	U23_079800_1861_XN_06N100W	circular	rootless cones	-100.829	5.5715																				cone with summit crater
1247	CTX	U23_079800_1861_XN_06N100W	circular	rootless cones	-100.827	5.57842																				cone with summit crater
1248	CTX	U23_079800_1861_XN_06N100W	circular	rootless cones	-100.81	5.58757																				cone with summit crater
1249	CTX	U23_079800_1861_XN_06N100W	circular	rootless cones	-100.81	5.58446																				cone
1250	CTX	U23_079800_1861_XN_06N100W	circular	rootless cones	-100.8	5.5971																				cone with summit crater
1251	CTX	U23_079800_1861_XN_06N100W	circular	rootless cones	-100.79	5.61788																				cone
1252	CTX	U23_079800_1861_XN_06N100W	circular	rootless cones	-100.786	5.6206																				cone
1253	CTX	U23_079800_1861_XN_06N100W	circular	rootless cones	-100.781	5.62518																				cone with summit crater
1254	CTX	U23_079800_1861_XN_06N100W	circular	rootless cones	-100.757	5.67143																				cone
1255	CTX	U23_079800_1861_XN_06N100W	circular	rootless cones	-100.752	5.66915																				cone
1256	CTX	U23_079800_1861_XN_06N100W	circular	rootless cones	-100.748	5.67143																				cone
1257	CTX	U23_079800_1861_XN_06N100W	circular	rootless cones	-100.747	5.67005																				cone with summit crater
1258	CTX	U23_079800_1861_XN_06N100W	circular	rootless cones	-100.745	5.6725																				cone with summit crater
1259	CTX	U23_079800_1861_XN_06N100W	circular	rootless cones	-100.743	5.67491																				cone
1260	CTX	U23_079800_1861_XN_06N100W	circular	rootless cones	-100.733	5.69042																				cone
1261	CTX	U23_079800_1861_XN_06N100W	circular	rootless cones	-100.734	5.68463																				cone
1262	CTX	U23_079800_1861_XN_06N100W	circular	rootless cones	-100.697	5.69698																				cone
1263	CTX	U23_079800_1861_XN_06N100W	circular	rootless cones	-100.693	5.69955																				cone
1264	CTX	U23_079800_1861_XN_06N100W	circular	rootless cones	-100.684	5.69802																				cone
1265	CTX	U23_079800_1861_XN_06N100W	circular	rootless cones	-100.66	5.72674																				cone
1266	CTX	U23_079800_1861_XN_06N100W	circular	rootless cones	-100.661	5.73033																				cone
1267	CTX	U23_079800_1861_XN_06N100W	circular	rootless cones	-100.661	5.73158																				cone
1268	CTX	U23_079800_1861_XN_06N100W	circular	rootless cones	-100.659	5.73358																				cone
1269	CTX	U23_079800_1861_XN_06N100W	circular	rootless cones	-100.655	5.74037																				cone
1270	CTX	U23_079800_1861_XN_06N100W	circular	rootless cones	-100.735	5.72716																				cone
1271	CTX	U23_079800_1861_XN_06N100W	circular	rootless cones	-100.723	5.72874																				cone
1272	CTX	U23_079800_1861_XN_06N100W	circular	rootless cones	-100.725	5.73191																				cone
1273	CTX	U23_079800_1861_XN_06N100W	circular	rootless cones	-100.724	5.73291																				cone
1274	CTX	U23_079800_1861_XN_06N100W	circular	rootless cones	-100.708	5.7427																				cone
1275	CTX	U23_079800_1861_XN_06N100W	circular	rootless cones	-100.714	5.74102																				cone
1276	CTX	U23_079800_1861_XN_06N100W	circular	rootless cones	-100.703	5.74923																				cone
1277	CTX	U23_079800_1861_XN_06N100W	circular	rootless cones	-100.698	5.75147																				cone
1278	CTX	U23_079800_1861_XN_06N100W	circular	rootless cones	-100.663	5.78008																				cone
1279	CTX	U23_079800_1861_XN_06N100W	circular	rootless cones	-100.648	5.79852																				cone with summit crater
1280	CTX	U23_079800_1861_XN_06N100W	circular	rootless cones	-100.639	5.80527																				cone
1281	CTX	U23_079800_1861_XN_06N100W	circular	rootless cones	-100.636	5.81074																				cone
1282	CTX	U23_079800_1861_XN_06N100W	circular	rootless cones	-100.636	5.81157																				cone
1283	CTX	U23_079800_1861_XN_06N100W	circular	rootless cones	-100.632	5.80956																				cone
1284	CTX	U23_079800_1861_XN_06N100W	circular	rootless cones	-100.63	5.81888																				cone
1285	CTX	U23_079800_1861_XN_06N100W	circular	rootless cones	-100.61	5.82985																				cone with summit crater
1286	CTX	U23_079800_1861_XN_06N100W	circular	rootless cones	-100.6	5.84642																				cone
1287	CTX	U23_079800_1861_XN_06N100W	circular	rootless cones	-100.591	5.86177																				cone
1288	CTX	U23_079800_1861_XN_06N100W	circular	rootless cones	-100.585	5.88741																				cone with summit crater
1289	CTX	U23_079800_1861_XN_06N100W	circular	rootless cones	-100.576	5.89317																				cone
1290	CTX	U23_079800_1861_XN_06N100W	circular	rootless cones	-100.563	5.91076																				cone
1291	CTX	U23_079800_1861_XN_06N100W	circular	rootless cones	-100.561	5.91223																				cone
1292	CTX	U23_079800_1861_XN_06N100W	circular	rootless cones	-100.553	5.92319																				cone with summit crater
1293	CTX	F18_042928_1862_XN_06N100W	circular	rootless cones	-100.551	5.92651																				cone
1294	CTX	F18_042928_1862_XN_06N100W	circular	rootless cones	-101.193	5.36182																				cone
1295	CTX	F02_036585_1880_XN_08N101W	circular	rootless cones	-101.192	5.37008																				cone with summit crater
1296	CTX	F02_036585_1880_XN_08N101W	circular	rootless cones	-101.192	5.37182																				cone
1297	CTX	F02_036585_1880_XN_08N101W	circular	rootless cones	-101.193	5.36709																				cone with summit crater
1298	CTX	F02_036585_1880_XN_08N101W	circular	rootless cones	-101.239	5.13908																				cone with summit crater
1299	CTX	F06_038062_1851_XN_05N101W	circular	rootless cones	-101.261	5.1064																				cone
1300	CTX	F06_038062_1851_XN_05N101W	circular	rootless cones	-100.723	6.70538																				cone with summit crater
1301	CTX	U23_079800_1861_XN_06N100W	circular	rootless cones	-100.715	6.70918																				cone
1302	CTX	U23_079800_1861_XN_06N100W	irregular	rootless cones	-100.692	6.72305	plausible cone																			cone
1303	CTX	U23_079800_1861_XN_06N100W	circular	rootless cones	-100.524	6.7781																				cone with large summit crater
1304	CTX	D05_029069_1867_XN_06N100W	circular	rootless cones	-100.516	6.77758																				cone with summit crater
1305	CTX	D05_029069_1867_XN_06N100W	circular	rootless cones	-100.509	6.78749																				cone with large summit crater
1306	CTX	D05_029069_1867_XN_06N100W	circular	rootless cones	-100.475	6.79126																				cone with large summit crater
1307	CTX	D05_029069_1867_XN_06N100W	circular	rootless cones	-100.462	6.79905																				cone
1308	CTX	D05_029069_1867_XN_06N100W	circular	rootless cones	-100.454	6.81699																				cone
1309	CTX	D05_029069_1867_XN_06N100W	circular	rootless cones	-100.448	6.81318																				cone
1310	CTX	D05_029069_1867_XN_06N100W	circular	rootless cones	-100.452	6.84201																				cone with summit crater
1311	CTX	D05_029069_1867_XN_06N100W	circular	rootless cones	-100.449	6.84344																				cone
1312	CTX	D05_029069_1867_XN_06N100W	circular	rootless cones	-100.44	6.84062																				cone with summit crater
1313	CTX	D05_029069_1867_XN_06N100W	crescent	rootless cones	-100.449	6.84855																				cone with large summit crater
1314	CTX	D05_029069_1867_XN_06N100W	circular	rootless cones	-100.382	6.84536																				cone with large summit crater
1315	CTX	D05_029069_1867_XN_06N100W	circular	rootless cones	-100.412	6.91303																				cone
1316	CTX	D05_029069_1867_XN_06N100W	circular	rootless cones	-100.413	6.91553																				cone with summit crater
1317	CTX	D05_029069_1867_XN_06N100W	circular	rootless cones	-100.412	6.91675																				cone with summit crater
1318	CTX	D05_029069_1867_XN_06N100W	circular	rootless cones	-100.405	6.91753																				cone
1319	CTX	D05_029069_1867_XN_06N100W	circular	rootless cones	-100.402	6.92011																				cone
1320	CTX	D05_029069_1867_XN_06N100W	circular	rootless cones	-100.378	6.93461																				cone with large summit crater
1321	CTX	D05_029069_1867_XN_06N100W	elongated	rootless cones	-100.389	6.91657																				cone with large summit crater
1322	CTX	D05_029069_1867_XN_06N100W	circular	rootless cones	-100.395	6.92132																				cone with large summit crater
1323	CTX	D05_029069_1867_XN_06N100W	circular	rootless cones	-100.392	6.921																				cone
1324	CTX	D05_029069_1867_XN_06N100W	circular	rootless cones	-100.387	6.92086																				cone with large summit crater
1325	CTX	D05_029069_1867_XN_06N100W	circular	rootless cones	-100.38	6.91661																				cone
1326	CTX	D05_029069_1867_XN_06N100W	circular	rootless cones	-100.38	6.91871																				cone with large summit crater
1327	CTX	D05_029069_1867_XN_06N100W	circular	rootless cones	-100.382	6.9231																				cone with summit crater
1328	CTX	D05_029069_1867_XN_06N100W	circular	rootless cones	-100.38	6.92585																				cone with summit crater
1329	CTX	D05_029069_1867_XN_06N100W	circular	rootless cones	-100.378	6.92471																				cone with large summit crater
1330	CTX	D05_029069_1867_XN_06N100W	circular	rootless cones	-100.378	6.93759																				cone with summit crater
1331	CTX	D05_029069_1867_XN_06N100W	circular	rootless cones	-100.376	6.93901																				cone with summit crater
1332	CTX	D05_029069_1867_XN_06N100W	circular	rootless cones	-100.379	6.95231																				cone
1333	CTX	D05_029069_1867_XN_06N100W	circular	rootless cones	-100.355	6.95624	plausible cone																			cone with summit crater
1334	CTX	D05_029069_1867_XN_06N100W	circular	rootless cones	-100.353	6.95881																				cone with summit crater
1335	CTX	D05_029069_1867_XN_06N100W	circular	rootless cones	-100.4	6.94873																				cone with large summit crater
1336	CTX	D05_029069_1867_XN_06N100W	circular	rootless cones	-100.398	6.95036																				cone with large summit crater
1337	CTX	D05_029069_1867_XN_06N100W	circular	rootless cones	-100.398	6.95293																				cone with summit crater
1338	CTX	D05_029069_1867_XN_06N100W	circular	rootless cones	-100.399	6.95411																				cone with large summit crater
1339	CTX	D05_029069_1867_XN_06N100W	circular	rootless cones	-100.402	6.95373																				cone with summit crater
1340	CTX	D05_029069_1867_XN_06N100W	circular	rootless cones	-100.399	6.96563																				cone
1341	CTX	D05_029069_1867_XN_06N100W	circular	rootless cones	-100.399	6.96705																				cone with large summit crater
1342	CTX	D05_029069_1867_XN_06N100W	circular	rootless cones	-100.394	6.96502																				cone with summit crater
1343	CTX	D05_029069_1867_XN_06N100W	circular	rootless cones	-100.394	6.9666																				cone with large summit crater
1344	CTX	D05_029069_1867_XN_06N100W	circular	rootless cones	-100.394	6.96764																				cone
1345	CTX	D05_029069_1867_XN_06N100W	circular	rootless cones	-100.392	6.96941																				cone
1346	CTX	D05_029069_1867_XN_06N100W	elongated	rootless cones	-100.394	6.97169																				cone
1347	CTX	D05_029069_1867_XN_06N100W	circular	rootless cones	-100.397	6.97225																				cone
1348	CTX	D05_029069_1867_XN_06N100W	circular	rootless cones	-100.398	6.97249																				cone
1349	CTX	D05_029069_1867_XN_06N100W	circular	rootless cones	-100.401	6.97378																				cone
1350	CTX	D05_029069_1867_XN_06N100W	circular	rootless cones	-100.404	6.97054																				cone
1351	CTX	D05_029069_1867_XN_06N100W	circular	rootless cones	-100.401	6.98185																				cone
1352	CTX	D05_029069_1867_XN_06N100W	circular	rootless cones	-100.399	6.98228																				cone with summit crater
1353	CTX	D05_029069_1867_XN_06N100W	elongated	rootless cones	-100.397	6.98209																				cone
1354	CTX	D05_029069_1867_XN_06N100W	circular	rootless cones	-100.399	6.98552																				cone with large summit crater
1355	CTX	D05_029069_1867_XN_06N100W	circular	rootless cones	-100.369	6.9732																				cone with summit crater
1356	CTX	D05_029069_1867_XN_06N100W	circular	rootless cones	-100.368	6.97727																				cone with large summit crater
1357	CTX	D05_029069_1867_XN_06N100W	circular	rootless cones	-100.349	6.99569																				cone
1358	CTX	D05_029069_1867_XN_06N100W	circular	rootless cones	-100.355	7.00219																				cone
1359	CTX	D05_029069_1867_XN_06N100W	circular	rootless cones	-100.357	7.00433																				cone
1360	CTX	D05_029069_1867_XN_06N100W	circular	rootless cones	-100.364	7.00865																				cone
1361	CTX	D05_029069_1867_XN_06N100W	circular	rootless cones	-100.34	6.99573																				cone
1362	CTX	D05_029069_1867_XN_06N100W	circular	rootless cones	-100.338	6.99694																				cone
1363	CTX	D05_029069_1867_XN_06N100W	circular	rootless cones	-100.335	6.99526																				cone
1364	CTX	D05_029069_1867_XN_06N100W	circular	rootless cones	-100.352	7.0106																				cone
1365	CTX	D05_029069_1867_XN_06N100W	circular	rootless cones	-100.344	7.00321																				cone
1366	CTX	D05_029069_1867_XN_06N100W	circular	rootless cones	-100.322	7.0073	plausible cone																			cone with summit crater
1367	CTX	D05_029069_1867_XN_06N100W	circular	rootless cones	-100.365	7.01647	plausible cone																			cone
1368	CTX	D05_029069_1867_XN_06N100W	circular	rootless cones	-100.365	7.02029																				cone
1369	CTX	D05_029069_1867_XN_06N100W	circular	rootless cones	-100.328	7.05296																				cone
1370	CTX	D05_029069_1867_XN_06N100W	circular	rootless cones	-100.32	7.06042																				cone
1371	CTX	D05_029069_1867_XN_06N100W	circular	rootless cones	-100.32	7.06385																				cone
1372	CTX	D05_029069_1867_XN_06N100W	circular	rootless cones	-100.316	7.06417																				cone with large summit crater
1373	CTX	D05_029069_1867_XN_06N100W	circular	rootless cones	-100.313	7.06517																				cone with large summit crater
1374	CTX	D05_029069_1867_XN_06N100W	circular	rootless cones	-100.314	7.06692																				cone with summit crater
1375	CTX	D05_029069_1867_XN_06N100W	circular	rootless cones	-100.316	7.06599																				cone
1376	CTX	D05_029069_1867_XN_06N100W	circular	rootless cones	-100.313	7.06824																				cone
1377	CTX	D05_029069_1867_XN_06N100W	circular	rootless cones	-100.317	7.07064																				cone
1378	CTX	D05_029069_1867_XN_06N100W	circular	rootless cones	-100.317	7.07196																				cone
1379	CTX	D05_029069_1867_XN_06N100W	circular	rootless cones	-100.313	7.07021																				cone with summit crater
1380	CTX	D05_029069_1867_XN_06N100W	circular	rootless cones	-100.306	7.07217																				cone
1381	CTX	D05_029069_1867_XN_06N100W	circular	rootless cones	-100.304	7.07028																				cone
1382	CTX	D05_029069_1867_XN_06N100W	circular	rootless cones	-100.32	7.08352																				cone
1383	CTX	D05_029069_1867_XN_06N100W	circular	rootless cones	-100.289	7.06025																				cone
1384	CTX	D05_029069_1867_XN_06N100W	circular	rootless cones	-100.284	7.06468																				cone
1385	CTX	D05_029069_1867_XN_06N100W	circular	rootless cones	-100.285	7.06762																				cone with large summit crater
1386	CTX	D05_029069_1867_XN_06N100W	circular	rootless cones	-100.287	7.06954																				cone
1387	CTX	D05_029069_1867_XN_06N100W	circular	rootless cones	-100.284	7.07115																				cone
1388	CTX	D05_029069_1867_XN_06N100W	circular	rootless cones	-100.276	7.07464																				cone
1389	CTX	D05_029069_1867_XN_06N100W	circular	rootless cones	-100.269	7.07705																				cone with summit crater
1390	CTX	D05_029069_1867_XN_06N100W	circular	rootless cones	-100.275	7.07933																				cone
1391	CTX	D05_029069_1867_XN_06N100W	circular	rootless cones	-100.242	7.10684																				cone
1392	CTX	D05_029069_1867_XN_06N100W	circular	rootless cones	-100.236	7.10824																				cone
1393	CTX	D05_029069_1867_XN_06N100W	circular	rootless cones	-100.237	7.11454																				cone with large summit crater
1394	CTX	D05_029069_1867_XN_06N100W	circular	rootless cones	-100.231	7.11767																				cone
1395	CTX	D05_029069_1867_XN_06N100W	circular	rootless cones	-100.207	7.13017																				cone with summit crater
1396	CTX	D05_029069_1867_XN_06N100W	circular	rootless cones	-100.196	7.12877																				cone
1397	CTX	D05_029069_1867_XN_06N100W	circular	rootless cones	-100.19	7.12659																				cone
1398	CTX	D05_029069_1867_XN_06N100W	circular	rootless cones	-100.166	7.14629																				cone
1399	CTX	D05_029069_1867_XN_06N100W	circular	rootless cones	-100.179	7.157																				cone with large summit crater
1400	CTX	D05_029069_1867_XN_06N100W	circular	rootless cones	-100.169	7.16493																				cone with large summit crater
1401	CTX	D05_029069_1867_XN_06N100W	circular	rootless cones	-100.173	7.16772																				cone with large summit crater
1402	CTX	D05_029069_1867_XN_06N100W	circular	rootless cones	-100.167	7.16822																				cone with large summit crater
1403	CTX	D05_029069_1867_XN_06N100W	circular	rootless cones	-100.142	7.15516																				cone with summit crater
1404	CTX	D05_029069_1867_XN_06N100W	circular	rootless cones	-100.142	7.16225																				cone
1405	CTX	D05_029069_1867_XN_06N100W	circular	rootless cones	-100.111	7.21009																				cone
1406	CTX	F23_044972_1866_XN_06N100W	circular	rootless cones	-100.095	7.22616																				cone with large summit crater
1407	CTX	F23_044972_1866_XN_06N100W	circular	rootless cones	-100.073	7.24491																				cone with large summit crater
1408	CTX	F23_044972_1866_XN_06N100W	circular	rootless cones	-100.069	7.24608																				cone with summit crater
1409	CTX	F23_044972_1866_XN_06N100W	circular	rootless cones	-100.05	7.2629																				cone
1410	CTX	U20_078956_1866_XI_06N099W	circular	rootless cones	-100.049	7.26212																				cone
1411	CTX	U20_078956_1866_XI_06N099W	circular	rootless cones	-100.046	7.25862																				cone with summit crater
1412	CTX	U20_078956_1866_XI_06N099W	circular	rootless cones	-100.043	7.25933																				cone
1413	CTX	U20_078956_1866_XI_06N099W	circular	rootless cones	-100.045	7.26258																				cone with summit crater
1414	CTX	U20_078956_1866_XI_06N099W	circular	rootless cones	-100.048	7.26583																				cone with large summit crater
1415	CTX	U20_078956_1866_XI_06N099W	circular	rootless cones	-100.038	7.26212																				cone with large summit crater
1416	CTX	U20_078956_1866_XI_06N099W	circular	rootless cones	-100.039	7.26965																				cone with large summit crater
1417	CTX	U20_078956_1866_XI_06N099W	circular	rootless cones	-100.033	7.26548																				cone with summit crater
1418	CTX	U20_078956_1866_XI_06N099W	circular	rootless cones	-100.024	7.27287																				cone
1419	CTX	U20_078956_1866_XI_06N099W	circular	rootless cones	-99.9724	7.33683																				cone with large summit crater
1420	CTX	U20_078956_1866_XI_06N099W	circular	rootless cones	-99.9672	7.33918																				cone with large summit crater
1421	CTX	U20_078956_1866_XI_06N099W	circular	rootless cones	-99.8947	7.41651																				cone
1422	CTX	U20_078956_1866_XI_06N099W	circular	rootless cones	-99.8926	7.41468																				cone with large summit crater
1423	CTX	U20_078956_1866_XI_06N099W	circular	rootless cones	-99.8898	7.42249																				cone
1424	CTX	U20_078956_1866_XI_06N099W	circular	rootless cones	-99.8861	7.43215																				cone
1425	CTX	U20_078956_1866_XI_06N099W	circular	rootless cones	-99.8852	7.43254																				cone
1426	CTX	U20_078956_1866_XI_06N099W	circular	rootless cones	-99.8846	7.42997																				cone
1427	CTX	U20_078956_1866_XI_06N099W	circular	rootless cones	-99.8842	7.43176																				cone
1428	CTX	U20_078956_1866_XI_06N099W	circular	rootless cones	-99.8795	7.43426																				cone
1429	CTX	U20_078956_1866_XI_06N099W	circular	rootless cones	-99.8816	7.43262																				cone with large summit crater
1430	CTX	U20_078956_1866_XI_06N099W	circular	rootless cones	-99.8761	7.43476																				cone with summit crater
1431	CTX	U20_078956_1866_XI_06N099W	circular	rootless cones	-99.8769	7.43636																				cone with summit crater
1432	CTX	U20_078956_1866_XI_06N099W	circular	rootless cones	-99.8847	7.43708																				cone with summit crater
1433	CTX	U20_078956_1866_XI_06N099W	circular	rootless cones	-99.8806	7.44058																				cone
1434	CTX	U20_078956_1866_XI_06N099W	circular	rootless cones	-99.8724	7.44158																				cone
1435	CTX	U20_078956_1866_XI_06N099W	circular	rootless cones	-99.8721	7.44347																				cone
1436	CTX	U20_078956_1866_XI_06N099W	circular	rootless cones	-99.878	7.44419																				cone with summit crater
1437	CTX	U20_078956_1866_XI_06N099W	circular	rootless cones	-99.8733	7.44026																				cone with summit crater
1438	CTX	U20_078956_1866_XI_06N099W	circular	rootless cones	-99.8762	7.44825																				cone
1439	CTX	U20_078956_1866_XI_06N099W	circular	rootless cones	-99.8557	7.47182																				cone with large summit crater
1440	CTX	U20_078956_1866_XI_06N099W	circular	rootless cones	-99.857	7.4749																				cone
1441	CTX	U20_078956_1866_XI_06N099W	circular	rootless cones	-99.8559	7.4757																				cone
1442	CTX	U20_078956_1866_XI_06N099W	circular	rootless cones	-99.8527	7.47454																				cone
1443	CTX	U20_078956_1866_XI_06N099W	circular	rootless cones	-99.8352	7.5242																				cone
1444	CTX	U20_078956_1866_XI_06N099W	circular	rootless cones	-99.8342	7.52625																				cone
1445	CTX	U20_078956_1866_XI_06N099W	circular	rootless cones	-99.8328	7.5296																				cone
1446	CTX	U20_078956_1866_XI_06N099W	circular	rootless cones	-99.7937	7.54542																				cone
1447	CTX	U20_078956_1866_XI_06N099W	circular	rootless cones	-99.7757	7.55738	plausible cone																			cone
1448	CTX	U20_078956_1866_XI_06N099W	circular	rootless cones	-99.7577	7.57313	plausible cone																			cone
1449	CTX	U20_078956_1866_XI_06N099W	crescent	rootless cones	-99.7291	7.59703	plausible cone																			cone with summit crater
1450	CTX	P13_005967_1901_XI_10N100W	circular	rootless cones	-99.7217	7.59471																				cone
1451	CTX	P13_005967_1901_XI_10N100W	circular	rootless cones	-99.6926	7.60337																				cone with summit crater
1452	CTX	P13_005967_1901_XI_10N100W	circular	rootless cones	-99.6735	7.64443																				cone with large summit crater
1453	CTX	P13_005967_1901_XI_10N100W	circular	rootless cones	-99.6696	7.64615																				cone with summit crater
1454	CTX	P13_005967_1901_XI_10N100W	circular	rootless cones	-99.6679	7.64509																				cone
1455	CTX	P13_005967_1901_XI_10N100W	circular	rootless cones	-99.6637	7.64911																				cone
1456	CTX	P13_005967_1901_XI_10N100W	circular	rootless cones	-99.6608	7.64643																				cone
1457	CTX	P13_005967_1901_XI_10N100W	circular	rootless cones	-99.6557	7.65107																				cone with large summit crater
1458	CTX	P13_005967_1901_XI_10N100W	circular	rootless cones	-99.6488	7.65307																				cone with large summit crater
1459	CTX	P13_005967_1901_XI_10N100W	circular	rootless cones	-99.5774	7.6643																				cone
1460	CTX	P13_005967_1901_XI_10N100W	circular	rootless cones	-99.5581	7.71015																				cone
1461	CTX	P13_005967_1901_XI_10N100W	circular	rootless cones	-99.5542	7.72064																				cone
1462	CTX	P13_005967_1901_XI_10N100W	circular	rootless cones	-99.5534	7.73033																				cone
1463	CTX	P13_005967_1901_XI_10N100W	circular	rootless cones	-99.5528	7.73158																				cone
1464	CTX	P13_005967_1901_XI_10N100W	circular	rootless cones	-99.5502	7.73477																				cone with large summit crater
1465	CTX	P13_005967_1901_XI_10N100W	circular	rootless cones	-99.5524	7.73841																				cone with large summit crater
1466	CTX	P13_005967_1901_XI_10N100W	circular	rootless cones	-99.554	7.73988																				cone
1467	CTX	P13_005967_1901_XI_10N100W	circular	rootless cones	-99.5504	7.74148																				cone with large summit crater
1468	CTX	P13_005967_1901_XI_10N100W	circular	rootless cones	-99.5488	7.74306																				cone with large summit crater
1469	CTX	P13_005967_1901_XI_10N100W	circular	rootless cones	-99.5465	7.74309																				cone with summit crater
1470	CTX	P13_005967_1901_XI_10N100W	circular	rootless cones	-99.5536	7.74502																				cone with summit crater
1471	CTX	P13_005967_1901_XI_10N100W	circular	rootless cones	-99.5451	7.74698																				cone with large summit crater
1472	CTX	P13_005967_1901_XI_10N100W	circular	rootless cones	-99.5463	7.7462																				cone with large summit crater
1473	CTX	P13_005967_1901_XI_10N100W	circular	rootless cones	-99.5513	7.74895																				cone with large summit crater
1474	CTX	P13_005967_1901_XI_10N100W	circular	rootless cones	-99.5405	7.74691																				cone with large summit crater
1475	CTX	P13_005967_1901_XI_10N100W	circular	rootless cones	-99.5478	7.75016																				cone
1476	CTX	P13_005967_1901_XI_10N100W	circular	rootless cones	-99.5456	7.75098																				cone with large summit crater
1477	CTX	P13_005967_1901_XI_10N100W	circular	rootless cones	-99.5392	7.74973																				cone
1478	CTX	P13_005967_1901_XI_10N100W	circular	rootless cones	-99.538	7.7522																				cone with large summit crater
1479	CTX	P13_005967_1901_XI_10N100W	circular	rootless cones	-99.538	7.75384																				cone
1480	CTX	P13_005967_1901_XI_10N100W	circular	rootless cones	-99.5393	7.75323																				cone with summit crater
1481	CTX	P13_005967_1901_XI_10N100W	circular	rootless cones	-99.5397	7.75466																				cone
1482	CTX	P13_005967_1901_XI_10N100W	circular	rootless cones	-99.5418	7.7537																				cone with large summit crater
1483	CTX	P13_005967_1901_XI_10N100W	circular	rootless cones	-99.5466	7.75513																				cone with large summit crater
1484	CTX	P13_005967_1901_XI_10N100W	circular	rootless cones	-99.5475	7.75534																				cone with large summit crater
1485	CTX	P13_005967_1901_XI_10N100W	circular	rootless cones	-99.5488	7.75427																				cone
1486	CTX	P13_005967_1901_XI_10N100W	circular	rootless cones	-99.5497	7.7548																				cone
1487	CTX	P13_005967_1901_XI_10N100W	circular	rootless cones	-99.527	7.77984																				cone
1488	CTX	P13_005967_1901_XI_10N100W	circular	rootless cones	-99.5293	7.79778	plausible cone																			cone
1489	CTX	P13_005967_1901_XI_10N100W	circular	rootless cones	-99.5254	7.80093	plausible cone																			cone
1490	CTX	P13_005967_1901_XI_10N100W	circular	rootless cones	-99.5151	7.73091	plausible cone																			cone
1491	CTX	P13_005967_1901_XI_10N100W	circular	rootless cones	-99.506	7.73782																				cone with large summit crater
1492	CTX	P13_005967_1901_XI_10N100W	circular	rootless cones	-99.5075	7.73883																				cone with large summit crater
1493	CTX	P13_005967_1901_XI_10N100W	circular	rootless cones	-99.5013	7.73386																				cone with large summit crater
1494	CTX	P13_005967_1901_XI_10N100W	circular	rootless cones	-99.4959	7.73614																				cone with large summit crater
1495	CTX	P13_005967_1901_XI_10N100W	circular	rootless cones	-99.4982	7.73592																				cone with summit crater
1496	CTX	P13_005967_1901_XI_10N100W	circular	rootless cones	-99.4987	7.74243																				cone with large summit crater
1497	CTX	P13_005967_1901_XI_10N100W	circular	rootless cones	-99.498	7.739																				cone with large summit crater
1498	CTX	P13_005967_1901_XI_10N100W	circular	rootless cones	-99.4572	7.76191																				cone
1499	CTX	B06_011808_1891_XI_09N099W	circular	rootless cones	-99.4434	7.77731																				cone
1500	CTX	B06_011808_1891_XI_09N099W	circular	rootless cones	-99.4372	7.78324																				cone with summit crater
1501	CTX	B06_011808_1891_XI_09N099W	circular	rootless cones	-99.4389	7.78513																				cone
1502	CTX	B06_011808_1891_XI_09N099W	circular	rootless cones	-99.4325	7.78263																				cone with large summit crater
1503	CTX	B06_011808_1891_XI_09N099W	circular	rootless cones	-99.4322	7.78885																				cone
1504	CTX	B06_011808_1891_XI_09N099W	circular	rootless cones	-99.4294	7.7861																				cone
1505	CTX	B06_011808_1891_XI_09N099W	circular	rootless cones	-99.4221	7.78774																				cone with large summit crater
1506	CTX	B06_011808_1891_XI_09N099W	circular	rootless cones	-99.4204	7.7846																				cone
1507	CTX	B06_011808_1891_XI_09N099W	circular	rootless cones	-99.4185	7.78296																				cone
1508	CTX	B06_011808_1891_XI_09N099W	circular	rootless cones	-99.4112	7.78085																				cone
1509	CTX	B06_011808_1891_XI_09N099W	circular	rootless cones	-99.4063	7.78182																				cone with large summit crater
1510	CTX	B06_011808_1891_XI_09N099W	circular	rootless cones	-99.4201	7.79421																				cone
1511	CTX	B06_011808_1891_XI_09N099W	circular	rootless cones	-99.4211	7.79803																				cone with large summit crater
1512	CTX	B06_011808_1891_XI_09N099W	elongated	rootless cones	-99.4179	7.80285																				cone
1513	CTX	B06_011808_1891_XI_09N099W	circular	rootless cones	-99.3988	7.84809																				cone with summit crater
1514	CTX	B06_011808_1891_XI_09N099W	circular	rootless cones	-99.3901	7.77064																				cone
1515	CTX	B06_011808_1891_XI_09N099W	circular	rootless cones	-99.3763	7.77192																				cone
1516	CTX	B06_011808_1891_XI_09N099W	circular	rootless cones	-99.3687	7.7726																				cone with summit crater
1517	CTX	B06_011808_1891_XI_09N099W	circular	rootless cones	-99.3554	7.78638																				cone
1518	CTX	B06_011808_1891_XI_09N099W	circular	rootless cones	-99.3446	7.78949																				cone
1519	CTX	B06_011808_1891_XI_09N099W	circular	rootless cones	-99.3434	7.79245																				cone
1520	CTX	B06_011808_1891_XI_09N099W	circular	rootless cones	-99.3422	7.78942																				cone with large summit crater
1521	CTX	B06_011808_1891_XI_09N099W	circular	rootless cones	-99.3395	7.79049																				cone with large summit crater
1522	CTX	B06_011808_1891_XI_09N099W	elongated	rootless cones	-99.3372	7.79174																				cone with summit crater
1523	CTX	B06_011808_1891_XI_09N099W	circular	rootless cones	-99.3353	7.79424																				cone
1524	CTX	B06_011808_1891_XI_09N099W	circular	rootless cones	-99.323	7.78385																				cone with summit crater
1525	CTX	B06_011808_1891_XI_09N099W	circular	rootless cones	-99.3316	7.79401																				cone with large summit crater
1526	CTX	B06_011808_1891_XI_09N099W	circular	rootless cones	-99.2896	7.86102																				cone with summit crater
1527	CTX	B06_011808_1891_XI_09N099W	circular	rootless cones	-99.2641	7.87622																				cone
1528	CTX	B06_011808_1891_XI_09N099W	circular	rootless cones	-99.2624	7.87608																				cone
1529	CTX	B06_011808_1891_XI_09N099W	circular	rootless cones	-99.2595	7.87813																				cone with large summit crater
1530	CTX	B06_011808_1891_XI_09N099W	circular	rootless cones	-99.2382	7.88519																				cone with large summit crater
1531	CTX	B06_011808_1891_XI_09N099W	circular	rootless cones	-99.2376	7.87889																				cone
1532	CTX	B06_011808_1891_XI_09N099W	circular	rootless cones	-99.2371	7.87309																				cone
1533	CTX	B06_011808_1891_XI_09N099W	circular	rootless cones	-99.2352	7.87465																				cone
1534	CTX	B06_011808_1891_XI_09N099W	circular	rootless cones	-99.2319	7.87389																				cone
1535	CTX	B06_011808_1891_XI_09N099W	circular	rootless cones	-99.1888	7.89702																				cone with large summit crater
1536	CTX	B06_011808_1891_XI_09N099W	circular	rootless cones	-99.1738	7.91162																				cone
1537	CTX	B06_011808_1891_XI_09N099W	irregular	rootless cones	-99.1962	8.00369																				cone with large summit crater
1538	CTX	B06_011808_1891_XI_09N099W	circular	rootless cones	-99.1856	8.00416																				cone with large summit crater
1539	CTX	B06_011808_1891_XI_09N099W	circular	rootless cones	-99.1933	8.00064																				cone with large summit crater
1540	CTX	B06_011808_1891_XI_09N099W	elongated	rootless cones	-99.1784	8.01049																				cone
1541	CTX	B06_011808_1891_XI_09N099W	circular	rootless cones	-99.2379	8.00471																				cone with large summit crater
1542	CTX	B06_011808_1891_XI_09N099W	circular	rootless cones	-99.2188	8.02369																				cone with large summit crater
1543	CTX	D05_029214_1887_XN_08N099W	circular	rootless cones	-99.2046	8.03128																				cone with large summit crater
1544	CTX	D05_029214_1887_XN_08N099W	circular	rootless cones	-99.194	8.0395																				cone with large summit crater
1545	CTX	D05_029214_1887_XN_08N099W	circular	rootless cones	-99.191	8.04217																				cone with large summit crater
1546	CTX	D05_029214_1887_XN_08N099W	circular	rootless cones	-100.384	6.90432																				cone
1547	CTX	D05_029069_1867_XN_06N100W	circular	rootless cones	-100.373	6.90711																				cone
1548	CTX	D05_029069_1867_XN_06N100W	circular	rootless cones	-100.363	6.91257																				cone
1549	CTX	D05_029069_1867_XN_06N100W	circular	rootless cones	-100.356	6.91471																				cone
1550	CTX	D05_029069_1867_XN_06N100W	circular	rootless cones	-100.325	6.924																				cone
1551	CTX	D05_029069_1867_XN_06N100W	circular	rootless cones	-100.334	6.91994																				cone
1552	CTX	D05_029069_1867_XN_06N100W	circular	rootless cones	-100.326	6.91552																				cone
1553	CTX	D05_029069_1867_XN_06N100W	circular	rootless cones	-100.297	6.91758																				cone with large summit crater
1554	CTX	D05_029069_1867_XN_06N100W	elongated	rootless cones	-100.298	6.92572																				cone with summit crater
1555	CTX	D05_029069_1867_XN_06N100W	circular	rootless cones	-100.293	6.91981																				cone
1556	CTX	D05_029069_1867_XN_06N100W	circular	rootless cones	-100.276	6.9246																				cone with summit crater
1557	CTX	D05_029069_1867_XN_06N100W	circular	rootless cones	-100.279	6.92736																				cone
1558	CTX	D05_029069_1867_XN_06N100W	circular	rootless cones	-100.279	6.92986																				cone
1559	CTX	D05_029069_1867_XN_06N100W	circular	rootless cones	-100.275	6.92897																				cone
1560	CTX	D05_029069_1867_XN_06N100W	circular	rootless cones	-100.273	6.92535																				cone
1561	CTX	D05_029069_1867_XN_06N100W	circular	rootless cones	-100.282	6.93116																				cone
1562	CTX	D05_029069_1867_XN_06N100W	circular	rootless cones	-100.275	6.9459																				cone
1563	CTX	D05_029069_1867_XN_06N100W	circular	rootless cones	-100.275	6.94479																				cone
1564	CTX	D05_029069_1867_XN_06N100W	circular	rootless cones	-100.271	6.94551																				cone
1565	CTX	D05_029069_1867_XN_06N100W	circular	rootless cones	-100.237	6.9472																				cone
1566	CTX	D05_029069_1867_XN_06N100W	circular	rootless cones	-100.227	6.94982																				cone with summit crater
1567	CTX	D05_029069_1867_XN_06N100W	circular	rootless cones	-100.223	6.94937																				cone
1568	CTX	D05_029069_1867_XN_06N100W	circular	rootless cones	-100.224	6.96098																				cone
1569	CTX	D05_029069_1867_XN_06N100W	circular	rootless cones	-100.223	6.97074																				cone with summit crater
1570	CTX	D05_029069_1867_XN_06N100W	circular	rootless cones	-100.211	6.96427																				cone with large summit crater
1571	CTX	D05_029069_1867_XN_06N100W	circular	rootless cones	-100.215	6.97677																				cone
1572	CTX	D05_029069_1867_XN_06N100W	circular	rootless cones	-100.215	6.9741																				cone with large summit crater
1573	CTX	D05_029069_1867_XN_06N100W	circular	rootless cones	-100.203	6.97253																				cone with summit crater
1574	CTX	D05_029069_1867_XN_06N100W	circular	rootless cones	-100.198	6.96457																				cone
1575	CTX	D05_029069_1867_XN_06N100W	circular	rootless cones	-100.198	6.96575																				cone
1576	CTX	D05_029069_1867_XN_06N100W	circular	rootless cones	-100.195	6.96589																				cone
1577	CTX	D05_029069_1867_XN_06N100W	circular	rootless cones	-100.195	6.96678																				cone
1578	CTX	D05_029069_1867_XN_06N100W	circular	rootless cones	-100.194	6.96964																				cone
1579	CTX	D05_029069_1867_XN_06N100W	circular	rootless cones	-100.196	6.9736																				cone
1580	CTX	D05_029069_1867_XN_06N100W	circular	rootless cones	-100.179	6.97065																				cone with large summit crater
1581	CTX	D05_029069_1867_XN_06N100W	circular	rootless cones	-100.166	6.98123																				cone
1582	CTX	D05_029069_1867_XN_06N100W	circular	rootless cones	-100.164	6.98315																				cone
1583	CTX	D05_029069_1867_XN_06N100W	circular	rootless cones	-100.16	6.98154																				cone
1584	CTX	D05_029069_1867_XN_06N100W	circular	rootless cones	-100.159	6.98257																				cone
1585	CTX	D05_029069_1867_XN_06N100W	circular	rootless cones	-100.148	6.99612																				cone
1586	CTX	D05_029069_1867_XN_06N100W	circular	rootless cones	-100.136	7.00248																				cone
1587	CTX	D05_029069_1867_XN_06N100W	circular	rootless cones	-100.124	7.00527																				cone
1588	CTX	D05_029069_1867_XN_06N100W	circular	rootless cones	-100.111	7.05041																				cone with summit crater
1589	CTX	F23_044972_1866_XN_06N100W	circular	rootless cones	-100.07	7.06684																				cone with summit crater
1590	CTX	F23_044972_1866_XN_06N100W	irregular	rootless cones	-100.07	7.06858																				cone
1591	CTX	F23_044972_1866_XN_06N100W	circular	rootless cones	-100.069	7.06733																				cone with large summit crater
1592	CTX	F23_044972_1866_XN_06N100W	circular	rootless cones	-100.061	7.06081																				cone with summit crater
1593	CTX	F23_044972_1866_XN_06N100W	circular	rootless cones	-100.059	7.06639																				cone with large summit crater
1594	CTX	F23_044972_1866_XN_06N100W	circular	rootless cones	-100.057	7.06505																				cone
1595	CTX	F23_044972_1866_XN_06N100W	circular	rootless cones	-100.055	7.06966																				cone
1596	CTX	F23_044972_1866_XN_06N100W	circular	rootless cones	-100.053	7.07059																				cone
1597	CTX	F23_044972_1866_XN_06N100W	circular	rootless cones	-100.039	7.08119																				cone
1598	CTX	F23_044972_1866_XN_06N100W	circular	rootless cones	-100.056	7.08632																				cone
1599	CTX	F23_044972_1866_XN_06N100W	circular	rootless cones	-100.038	7.10592																				cone
1600	CTX	F23_044972_1866_XN_06N100W	circular	rootless cones	-99.9861	7.11922																				cone
1601	CTX	U20_078956_1866_XI_06N099W	circular	rootless cones	-99.9874	7.12373																				cone
1602	CTX	U20_078956_1866_XI_06N099W	circular	rootless cones	-99.9797	7.11823																				cone
1603	CTX	U20_078956_1866_XI_06N099W	circular	rootless cones	-99.9703	7.11355																				cone
1604	CTX	U20_078956_1866_XI_06N099W	circular	rootless cones	-99.967	7.11547																				cone
1605	CTX	U20_078956_1866_XI_06N099W	circular	rootless cones	-100.006	7.14582																				cone with large summit crater
1606	CTX	U20_078956_1866_XI_06N099W	circular	rootless cones	-99.9864	7.16144																				cone with summit crater
1607	CTX	U20_078956_1866_XI_06N099W	circular	rootless cones	-99.9489	7.19686																				cone
1608	CTX	U20_078956_1866_XI_06N099W	circular	rootless cones	-100.812	7.3894																				cone
1609	CTX	B18_016687_1887_XN_08N100W	circular	rootless cones	-100.779	7.39448																				cone with summit crater
1610	CTX	B18_016687_1887_XN_08N100W	circular	rootless cones	-100.752	7.37612																				cone
1611	CTX	B18_016687_1887_XN_08N100W	circular	rootless cones	-100.726	7.38639	plausible cone																			cone with summit crater
1612	CTX	B18_016687_1887_XN_08N100W	circular	rootless cones	-100.726	7.38965																				cone with summit crater
1613	CTX	B18_016687_1887_XN_08N100W	circular	rootless cones	-100.647	7.55099																				cone
1614	CTX	B18_016687_1887_XN_08N100W	circular	rootless cones	-100.647	7.55754																				cone
1615	CTX	B18_016687_1887_XN_08N100W	circular	rootless cones	-100.64	7.56062																				cone
1616	CTX	B18_016687_1887_XN_08N100W	circular	rootless cones	-100.641	7.56185																				cone
1617	CTX	B18_016687_1887_XN_08N100W	circular	rootless cones	-100.639	7.56439																				cone
1618	CTX	B18_016687_1887_XN_08N100W	circular	rootless cones	-100.623	7.58014																				cone
1619	CTX	D05_029069_1867_XN_06N100W	circular	rootless cones	-100.622	7.58121																				cone
1620	CTX	D05_029069_1867_XN_06N100W	circular	rootless cones	-100.623	7.58398																				cone
1621	CTX	D05_029069_1867_XN_06N100W	circular	rootless cones	-100.616	7.5892																				cone
1622	CTX	D05_029069_1867_XN_06N100W	circular	rootless cones	-100.6	7.57871																				cone with summit crater
1623	CTX	D05_029069_1867_XN_06N100W	circular	rootless cones	-100.596	7.57701																				cone with large summit crater
1624	CTX	D05_029069_1867_XN_06N100W	circular	rootless cones	-100.594	7.58237																				cone
1625	CTX	D05_029069_1867_XN_06N100W	circular	rootless cones	-100.596	7.58531																				cone with large summit crater
1626	CTX	D05_029069_1867_XN_06N100W	irregular	rootless cones	-100.556	7.63057																				cone
1627	CTX	D05_029069_1867_XN_06N100W	circular	rootless cones	-100.554	7.6294																				cone
1628	CTX	D05_029069_1867_XN_06N100W	circular	rootless cones	-100.543	7.6318																				cone
1629	CTX	D05_029069_1867_XN_06N100W	circular	rootless cones	-100.446	7.67178																				cone
1630	CTX	D05_029069_1867_XN_06N100W	circular	rootless cones	-100.445	7.67518																				cone
1631	CTX	D05_029069_1867_XN_06N100W	circular	rootless cones	-100.447	7.67814																				cone with large summit crater
1632	CTX	D05_029069_1867_XN_06N100W	circular	rootless cones	-100.451	7.67975																				cone
1633	CTX	D05_029069_1867_XN_06N100W	circular	rootless cones	-100.455	7.673																				cone
1634	CTX	D05_029069_1867_XN_06N100W	circular	rootless cones	-100.453	7.67088																				cone
1635	CTX	D05_029069_1867_XN_06N100W	circular	rootless cones	-100.48	7.66635																				cone
1636	CTX	D05_029069_1867_XN_06N100W	circular	rootless cones	-101.28	7.95798	plausible cone																			cone with summit crater
1637	CTX	F02_036585_1880_XN_08N101W	circular	rootless cones	-101.168	7.91635																				cone with large summit crater
1638	HiRISE	ESP_036440_1880_RED	elongated	rootless cones	-101.18	7.94662	65.0019	101.503	172.005	207.506																cone with summit crater		39.482	68.969	162.427	198.411
1639	HiRISE	ESP_036440_1880_RED	circular	rootless cones	-101.178	7.94594	24.939	39.4046	64.344	77.3128																cone with summit crater		20.468	39.938	59.907	77.879
1640	HiRISE	ESP_036440_1880_RED	circular	rootless cones	-100.902	8.13776	24.97	42.45	63.4259	82.903																cone with large summit crater		19.499	39.998	63.996	83.9961
1641	CTX	B18_016687_1887_XN_08N100W	elongated	rootless cones	-100.924	8.13111																				cone
1642	CTX	B18_016687_1887_XN_08N100W	circular	rootless cones	-100.901	8.14223																				cone with summit crater
1643	CTX	B18_016687_1887_XN_08N100W	circular	rootless cones	-100.899	8.14374																				cone
1644	CTX	B18_016687_1887_XN_08N100W	circular	rootless cones	-100.908	8.14464																				cone with summit crater
1645	CTX	B18_016687_1887_XN_08N100W	circular	rootless cones	-100.885	8.14366																				cone with summit crater
1646	CTX	B18_016687_1887_XN_08N100W	circular	rootless cones	-100.882	8.14566																				cone with summit crater
1647	CTX	B18_016687_1887_XN_08N100W	circular	rootless cones	-100.88	8.15032																				cone with summit crater
1648	CTX	B18_016687_1887_XN_08N100W	circular	rootless cones	-100.862	8.14447																				cone with large summit crater
1649	CTX	B18_016687_1887_XN_08N100W	circular	rootless cones	-100.866	8.15321																				cone
1650	CTX	B18_016687_1887_XN_08N100W	circular	rootless cones	-100.864	8.15455																				cone
1651	CTX	B18_016687_1887_XN_08N100W	circular	rootless cones	-100.855	8.15352																				cone
1652	CTX	B18_016687_1887_XN_08N100W	circular	rootless cones	-100.853	8.15684																				cone with large summit crater
1653	CTX	B18_016687_1887_XN_08N100W	elongated	rootless cones	-100.86	8.16059																				cone
1654	CTX	B18_016687_1887_XN_08N100W	circular	rootless cones	-100.862	8.16024																				cone with large summit crater
1655	CTX	B18_016687_1887_XN_08N100W	elongated	rootless cones	-100.834	8.17053																				cone with large summit crater
1656	CTX	B18_016687_1887_XN_08N100W	circular	rootless cones	-100.809	8.18982																				cone with large summit crater
1657	CTX	B18_016687_1887_XN_08N100W	circular	rootless cones	-100.806	8.19166																				cone with large summit crater
1658	CTX	B18_016687_1887_XN_08N100W	circular	rootless cones	-100.794	8.18708																				cone with large summit crater
1659	CTX	B18_016687_1887_XN_08N100W	circular	rootless cones	-100.77	8.20028																				cone
1660	CTX	B18_016687_1887_XN_08N100W	circular	rootless cones	-100.732	8.16011																				cone with summit crater
1661	CTX	B18_016687_1887_XN_08N100W	circular	rootless cones	-100.702	8.14562																				cone with summit crater
1662	CTX	B18_016687_1887_XN_08N100W	circular	rootless cones	-100.72	8.15795																				cone with large summit crater
1663	CTX	B18_016687_1887_XN_08N100W	circular	rootless cones	-100.718	8.16448																				cone
1664	CTX	B18_016687_1887_XN_08N100W	circular	rootless cones	-100.719	8.16581																				cone
1665	CTX	B18_016687_1887_XN_08N100W	circular	rootless cones	-100.715	8.16502																				cone
1666	CTX	B18_016687_1887_XN_08N100W	circular	rootless cones	-100.713	8.16523																				cone
1667	CTX	B18_016687_1887_XN_08N100W	circular	rootless cones	-100.718	8.17063																				cone
1668	CTX	B18_016687_1887_XN_08N100W	circular	rootless cones	-100.714	8.16977																				cone
1669	CTX	B18_016687_1887_XN_08N100W	circular	rootless cones	-100.713	8.16902																				cone
1670	CTX	B18_016687_1887_XN_08N100W	circular	rootless cones	-100.725	8.17073																				cone with large summit crater
1671	CTX	B18_016687_1887_XN_08N100W	circular	rootless cones	-100.682	8.15006																				cone
1672	CTX	B18_016687_1887_XN_08N100W	circular	rootless cones	-100.675	8.16305																				cone
1673	CTX	B18_016687_1887_XN_08N100W	circular	rootless cones	-100.664	8.17412																				cone
1674	CTX	B18_016687_1887_XN_08N100W	circular	rootless cones	-100.666	8.17599																				cone
1675	CTX	B18_016687_1887_XN_08N100W	circular	rootless cones	-100.671	8.18554																				cone
1676	CTX	B18_016687_1887_XN_08N100W	circular	rootless cones	-100.69	8.1829																				cone with summit crater
1677	CTX	B18_016687_1887_XN_08N100W	circular	rootless cones	-100.693	8.18773																				cone with large summit crater
1678	CTX	B18_016687_1887_XN_08N100W	circular	rootless cones	-100.692	8.19254																				cone with large summit crater
1679	CTX	B18_016687_1887_XN_08N100W	circular	rootless cones	-100.687	8.18781																				cone
1680	CTX	B18_016687_1887_XN_08N100W	circular	rootless cones	-100.686	8.18821																				cone with large summit crater
1681	CTX	B18_016687_1887_XN_08N100W	circular	rootless cones	-100.681	8.18839																				cone
1682	CTX	B18_016687_1887_XN_08N100W	circular	rootless cones	-100.678	8.18799																				cone
1683	CTX	B18_016687_1887_XN_08N100W	circular	rootless cones	-100.688	8.19904																				cone with summit crater
1684	CTX	B18_016687_1887_XN_08N100W	circular	rootless cones	-100.685	8.20218																				cone with summit crater
1685	CTX	B18_016687_1887_XN_08N100W	circular	rootless cones	-100.675	8.19886																				cone
1686	CTX	B18_016687_1887_XN_08N100W	circular	rootless cones	-100.671	8.19643																				cone
1687	CTX	B18_016687_1887_XN_08N100W	circular	rootless cones	-100.672	8.1894																				cone
1688	CTX	B18_016687_1887_XN_08N100W	circular	rootless cones	-100.667	8.19022																				cone
1689	CTX	B18_016687_1887_XN_08N100W	circular	rootless cones	-100.667	8.19115																				cone
1690	CTX	B18_016687_1887_XN_08N100W	circular	rootless cones	-100.659	8.18914																				cone
1691	CTX	B18_016687_1887_XN_08N100W	circular	rootless cones	-100.657	8.19299																				cone
1692	CTX	B18_016687_1887_XN_08N100W	circular	rootless cones	-100.638	8.18617																				cone
1693	CTX	B18_016687_1887_XN_08N100W	circular	rootless cones	-100.637	8.1826																				cone with summit crater
1694	CTX	B18_016687_1887_XN_08N100W	circular	rootless cones	-100.629	8.19621																				cone
1695	CTX	B18_016687_1887_XN_08N100W	circular	rootless cones	-100.625	8.19867																				cone with large summit crater
1696	CTX	B18_016687_1887_XN_08N100W	circular	rootless cones	-100.631	8.20213																				cone with summit crater
1697	CTX	B18_016687_1887_XN_08N100W	circular	rootless cones	-100.626	8.20342																				cone
1698	CTX	B18_016687_1887_XN_08N100W	circular	rootless cones	-100.628	8.21005																				cone
1699	CTX	B18_016687_1887_XN_08N100W	circular	rootless cones	-100.663	8.21705																				cone
1700	CTX	B18_016687_1887_XN_08N100W	circular	rootless cones	-100.646	8.20979																				cone
1701	CTX	B18_016687_1887_XN_08N100W	circular	rootless cones	-100.6	8.23519																				cone
1702	CTX	B18_016687_1887_XN_08N100W	circular	rootless cones	-100.472	8.35404																				cone with large summit crater
1703	CTX	B18_016687_1887_XN_08N100W	circular	rootless cones	-100.524	8.61313																				cone with summit crater
1704	CTX	P13_006178_1907_XN_10N100W	circular	rootless cones	-100.522	8.61773																				cone with summit crater
1705	CTX	P13_006178_1907_XN_10N100W	circular	rootless cones	-100.516	8.61947																				cone with large summit crater
1706	CTX	P13_006178_1907_XN_10N100W	elongated	rootless cones	-100.514	8.62233																				cone
1707	CTX	P13_006178_1907_XN_10N100W	circular	rootless cones	-100.516	8.62291																				cone with large summit crater
1708	CTX	P13_006178_1907_XN_10N100W	elongated	rootless cones	-100.519	8.62331																				cone
1709	CTX	P13_006178_1907_XN_10N100W	circular	rootless cones	-100.514	8.6238																				cone with large summit crater
1710	CTX	P13_006178_1907_XN_10N100W	circular	rootless cones	-100.512	8.62679																				cone with large summit crater
1711	CTX	P13_006178_1907_XN_10N100W	circular	rootless cones	-100.513	8.62804																				cone
1712	CTX	P13_006178_1907_XN_10N100W	circular	rootless cones	-100.508	8.63005																				cone with large summit crater
1713	CTX	P13_006178_1907_XN_10N100W	circular	rootless cones	-100.505	8.62992																				cone with large summit crater
1714	CTX	P13_006178_1907_XN_10N100W	circular	rootless cones	-100.501	8.63295																				cone with summit crater
1715	CTX	P13_006178_1907_XN_10N100W	circular	rootless cones	-100.505	8.63567																				cone with large summit crater
1716	CTX	P13_006178_1907_XN_10N100W	circular	rootless cones	-100.508	8.6404																				cone with large summit crater
1717	CTX	P13_006178_1907_XN_10N100W	circular	rootless cones	-100.502	8.63964																				cone with summit crater
1718	CTX	P13_006178_1907_XN_10N100W	circular	rootless cones	-100.503	8.64112																				cone with large summit crater
1719	CTX	P13_006178_1907_XN_10N100W	circular	rootless cones	-100.498	8.6429																				cone
1720	CTX	P13_006178_1907_XN_10N100W	circular	rootless cones	-100.495	8.64558																				cone
1721	CTX	P13_006178_1907_XN_10N100W	circular	rootless cones	-100.51	8.64612																				cone
1722	CTX	P13_006178_1907_XN_10N100W	circular	rootless cones	-100.514	8.65063																				cone
1723	CTX	P13_006178_1907_XN_10N100W	circular	rootless cones	-100.511	8.64942																				cone
1724	CTX	P13_006178_1907_XN_10N100W	circular	rootless cones	-100.51	8.65036																				cone
1725	CTX	P13_006178_1907_XN_10N100W	circular	rootless cones	-100.489	8.64969																				cone with large summit crater
1726	CTX	P13_006178_1907_XN_10N100W	irregular	rootless cones	-100.49	8.6546																				cone with large summit crater
1727	CTX	P13_006178_1907_XN_10N100W	circular	rootless cones	-100.488	8.65518																				cone with large summit crater
1728	CTX	P13_006178_1907_XN_10N100W	circular	rootless cones	-100.49	8.65661																				cone with large summit crater
1729	CTX	P13_006178_1907_XN_10N100W	circular	rootless cones	-100.491	8.65576																				cone
1730	CTX	P13_006178_1907_XN_10N100W	circular	rootless cones	-100.493	8.61283																				cone with large summit crater
1731	CTX	P13_006178_1907_XN_10N100W	circular	rootless cones	-100.494	8.6168																				cone with large summit crater
1732	CTX	P13_006178_1907_XN_10N100W	circular	rootless cones	-100.496	8.61919																				cone with large summit crater
1733	CTX	P13_006178_1907_XN_10N100W	elongated	rootless cones	-100.49	8.61669																				cone with large summit crater
1734	CTX	P13_006178_1907_XN_10N100W	elongated	rootless cones	-100.488	8.62044																				cone with large summit crater
1735	CTX	P13_006178_1907_XN_10N100W	circular	rootless cones	-100.49	8.62226																				cone with large summit crater
1736	CTX	P13_006178_1907_XN_10N100W	circular	rootless cones	-100.492	8.62308																				cone with large summit crater
1737	CTX	P13_006178_1907_XN_10N100W	elongated	rootless cones	-100.484	8.62612																				cone with large summit crater
1738	CTX	P13_006178_1907_XN_10N100W	elongated	rootless cones	-100.492	8.63197																				cone
1739	CTX	P13_006178_1907_XN_10N100W	circular	rootless cones	-100.485	8.63215																				cone with large summit crater
1740	CTX	P13_006178_1907_XN_10N100W	circular	rootless cones	-100.482	8.63369																				cone with summit crater
1741	CTX	P13_006178_1907_XN_10N100W	circular	rootless cones	-100.483	8.63644																				cone
1742	CTX	P13_006178_1907_XN_10N100W	circular	rootless cones	-100.483	8.64101																				cone with large summit crater
1743	CTX	P13_006178_1907_XN_10N100W	circular	rootless cones	-100.48	8.64301																				cone with large summit crater
1744	CTX	P13_006178_1907_XN_10N100W	circular	rootless cones	-100.476	8.64247																				cone with large summit crater
1745	CTX	P13_006178_1907_XN_10N100W	circular	rootless cones	-100.491	8.64704																				cone with large summit crater
1746	CTX	P13_006178_1907_XN_10N100W	elongated	rootless cones	-100.491	8.65857																				cone with large summit crater
1747	CTX	P13_006178_1907_XN_10N100W	circular	rootless cones	-100.482	8.67335																				cone with large summit crater
1748	CTX	P13_006178_1907_XN_10N100W	circular	rootless cones	-100.478	8.67296																				cone with large summit crater
1749	CTX	P13_006178_1907_XN_10N100W	circular	rootless cones	-100.477	8.66805																				cone with large summit crater
1750	CTX	P13_006178_1907_XN_10N100W	circular	rootless cones	-100.475	8.66844																				cone with large summit crater
1751	CTX	P13_006178_1907_XN_10N100W	circular	rootless cones	-100.44	8.73408																				cone with large summit crater
1752	CTX	P13_006178_1907_XN_10N100W	circular	rootless cones	-100.435	8.73736																				cone with large summit crater
1753	CTX	P13_006178_1907_XN_10N100W	circular	rootless cones	-100.422	8.74552																				cone with large summit crater
1754	CTX	P13_006178_1907_XN_10N100W	circular	rootless cones	-100.423	8.75119																				cone with large summit crater
1755	CTX	P13_006178_1907_XN_10N100W	circular	rootless cones	-100.414	8.74981																				cone with large summit crater
1756	CTX	P13_006178_1907_XN_10N100W	circular	rootless cones	-100.413	8.75039																				cone with large summit crater
1757	CTX	P13_006178_1907_XN_10N100W	circular	rootless cones	-100.419	8.75351																				cone with summit crater
1758	CTX	P13_006178_1907_XN_10N100W	circular	rootless cones	-100.41	8.75445																				cone with large summit crater
1759	CTX	P13_006178_1907_XN_10N100W	circular	rootless cones	-100.413	8.7595																				cone with large summit crater
1760	CTX	P13_006178_1907_XN_10N100W	circular	rootless cones	-100.406	8.76168																				cone
1761	CTX	P13_006178_1907_XN_10N100W	circular	rootless cones	-100.4	8.76798																				cone
1762	CTX	P13_006178_1907_XN_10N100W	circular	rootless cones	-100.397	8.76918																				cone
1763	CTX	P13_006178_1907_XN_10N100W	circular	rootless cones	-100.395	8.77119																				cone
1764	CTX	P13_006178_1907_XN_10N100W	circular	rootless cones	-100.397	8.76427																				cone with large summit crater
1765	CTX	P13_006178_1907_XN_10N100W	circular	rootless cones	-100.392	8.76713																				cone with large summit crater
1766	CTX	P13_006178_1907_XN_10N100W	elongated	rootless cones	-100.39	8.76914																				cone with large summit crater
1767	CTX	P13_006178_1907_XN_10N100W	circular	rootless cones	-100.391	8.77034																				cone with large summit crater
1768	CTX	P13_006178_1907_XN_10N100W	circular	rootless cones	-100.392	8.77173																				cone with large summit crater
1769	CTX	P13_006178_1907_XN_10N100W	circular	rootless cones	-100.391	8.77293																				cone with large summit crater
1770	CTX	P13_006178_1907_XN_10N100W	circular	rootless cones	-100.392	8.77521																				cone with large summit crater
1771	CTX	P13_006178_1907_XN_10N100W	circular	rootless cones	-100.389	8.77012																				cone
1772	CTX	P13_006178_1907_XN_10N100W	circular	rootless cones	-100.388	8.77628																				cone
1773	CTX	P13_006178_1907_XN_10N100W	circular	rootless cones	-100.385	8.77521																				cone
1774	CTX	P13_006178_1907_XN_10N100W	circular	rootless cones	-100.375	8.78588																				cone
1775	CTX	P13_006178_1907_XN_10N100W	circular	rootless cones	-100.374	8.78636																				cone
1776	CTX	P13_006178_1907_XN_10N100W	circular	rootless cones	-100.367	8.79065																				cone with summit crater
1777	CTX	P13_006178_1907_XN_10N100W	circular	rootless cones	-100.369	8.79355																				cone with large summit crater
1778	CTX	P13_006178_1907_XN_10N100W	elongated	rootless cones	-100.373	8.7957																				cone with summit crater
1779	CTX	P13_006178_1907_XN_10N100W	circular	rootless cones	-100.365	8.79799																				cone with large summit crater
1780	CTX	P13_006178_1907_XN_10N100W	circular	rootless cones	-100.363	8.79829																				cone with large summit crater
1781	CTX	P13_006178_1907_XN_10N100W	elongated	rootless cones	-100.361	8.79712																				cone with large summit crater
1782	CTX	P13_006178_1907_XN_10N100W	circular	rootless cones	-100.36	8.79851																				cone with large summit crater
1783	CTX	P13_006178_1907_XN_10N100W	elongated	rootless cones	-100.361	8.80053																				cone with large summit crater
1784	CTX	P13_006178_1907_XN_10N100W	elongated	rootless cones	-100.362	8.80231																				cone
1785	CTX	P13_006178_1907_XN_10N100W	circular	rootless cones	-100.334	8.79936																				cone with summit crater
1786	CTX	P13_006178_1907_XN_10N100W	circular	rootless cones	-100.401	8.74188																				cone with large summit crater
1787	CTX	P13_006178_1907_XN_10N100W	circular	rootless cones	-100.389	8.75282																				cone with large summit crater
1788	CTX	P13_006178_1907_XN_10N100W	circular	rootless cones	-100.389	8.75505																				cone with large summit crater
1789	CTX	P13_006178_1907_XN_10N100W	circular	rootless cones	-100.387	8.75304																				cone with large summit crater
1790	CTX	P13_006178_1907_XN_10N100W	circular	rootless cones	-100.383	8.7584																				cone with summit crater
1791	CTX	P13_006178_1907_XN_10N100W	circular	rootless cones	-100.368	8.76616																				cone
1792	CTX	P13_006178_1907_XN_10N100W	circular	rootless cones	-100.366	8.76915																				cone with summit crater
1793	CTX	P13_006178_1907_XN_10N100W	circular	rootless cones	-100.219	8.90657																				cone with summit crater
1794	CTX	B18_016832_1895_XI_09N100W	circular	rootless cones	-100.146	8.93611																				cone with summit crater
1795	CTX	B18_016832_1895_XI_09N100W	circular	rootless cones	-100.162	8.94339																				cone with summit crater
1796	CTX	B18_016832_1895_XI_09N100W	circular	rootless cones	-100.161	8.94527																				cone with summit crater
1797	CTX	B18_016832_1895_XI_09N100W	circular	rootless cones	-100.147	8.94484																				cone with summit crater
1798	CTX	B18_016832_1895_XI_09N100W	circular	rootless cones	-100.163	8.95396																				cone with summit crater
1799	CTX	B18_016832_1895_XI_09N100W	circular	rootless cones	-100.163	8.96311																				cone with summit crater
1800	CTX	B18_016832_1895_XI_09N100W	circular	rootless cones	-100.139	8.9724																				cone
1801	CTX	B18_016832_1895_XI_09N100W	circular	rootless cones	-100.129	8.98025																				cone
1802	CTX	B18_016832_1895_XI_09N100W	circular	rootless cones	-100.127	8.98258																				cone
1803	CTX	B18_016832_1895_XI_09N100W	circular	rootless cones	-100.121	8.98461																				cone
1804	CTX	B18_016832_1895_XI_09N100W	circular	rootless cones	-100.115	8.98662																				cone with summit crater
1805	CTX	B18_016832_1895_XI_09N100W	circular	rootless cones	-100.106	8.98617																				cone
1806	CTX	B18_016832_1895_XI_09N100W	circular	rootless cones	-100.1	8.98626																				cone
1807	CTX	B18_016832_1895_XI_09N100W	circular	rootless cones	-100.11	8.99193																				cone with summit crater
1808	CTX	B18_016832_1895_XI_09N100W	circular	rootless cones	-100.101	8.99028																				cone with summit crater
1809	CTX	B18_016832_1895_XI_09N100W	circular	rootless cones	-100.101	8.99273																				cone with large summit crater
1810	CTX	B18_016832_1895_XI_09N100W	circular	rootless cones	-100.061	9.01796																				cone
1811	CTX	B18_016832_1895_XI_09N100W	circular	rootless cones	-100.052	9.02635																				cone
1812	CTX	B18_016832_1895_XI_09N100W	circular	rootless cones	-100.041	9.03202																				cone with summit crater
1813	CTX	B18_016832_1895_XI_09N100W	circular	rootless cones	-100.049	9.02455																				cone with large summit crater
1814	CTX	B18_016832_1895_XI_09N100W	circular	rootless cones	-100.037	9.02916																				cone
1815	CTX	B18_016832_1895_XI_09N100W	circular	rootless cones	-100.03	9.03165																				cone
1816	CTX	B18_016832_1895_XI_09N100W	circular	rootless cones	-100.026	9.03278																				cone
1817	CTX	B18_016832_1895_XI_09N100W	circular	rootless cones	-100.023	9.02724																				cone with large summit crater
1818	CTX	B18_016832_1895_XI_09N100W	circular	rootless cones	-100.016	9.02956																				cone with summit crater
1819	CTX	B18_016832_1895_XI_09N100W	circular	rootless cones	-100.024	9.03376																				cone with summit crater
1820	CTX	B18_016832_1895_XI_09N100W	circular	rootless cones	-100.023	9.038																				cone with large summit crater
1821	CTX	B18_016832_1895_XI_09N100W	circular	rootless cones	-100.011	9.03445																				cone with large summit crater
1822	CTX	B18_016832_1895_XI_09N100W	circular	rootless cones	-100.013	9.0423																				cone with large summit crater
1823	CTX	B18_016832_1895_XI_09N100W	circular	rootless cones	-100.006	9.04176																				cone
1824	CTX	B18_016832_1895_XI_09N100W	circular	rootless cones	-100.008	9.00131																				cone
1825	CTX	B18_016832_1895_XI_09N100W	circular	rootless cones	-100.004	9.00536																				cone
1826	CTX	B18_016832_1895_XI_09N100W	circular	rootless cones	-99.9961	9.0066																				cone
1827	CTX	B18_016832_1895_XI_09N100W	circular	rootless cones	-99.9946	9.0083																				cone with summit crater
1828	CTX	B18_016832_1895_XI_09N100W	circular	rootless cones	-99.9607	9.02386																				cone
1829	CTX	B18_016832_1895_XI_09N100W	circular	rootless cones	-99.9559	9.03709																				cone with large summit crater
1830	CTX	B18_016832_1895_XI_09N100W	circular	rootless cones	-99.9601	9.03742																				cone with large summit crater
1831	CTX	B18_016832_1895_XI_09N100W	elongated	rootless cones	-99.9282	9.03862																				cone with large summit crater
1832	CTX	B18_016832_1895_XI_09N100W	circular	rootless cones	-99.9112	9.04699																				cone with large summit crater
1833	CTX	B18_016832_1895_XI_09N100W	circular	rootless cones	-99.9393	9.06867																				cone
1834	CTX	B18_016832_1895_XI_09N100W	circular	rootless cones	-99.934	9.07257																				cone
1835	CTX	B18_016832_1895_XI_09N100W	circular	rootless cones	-99.927	9.06961																				cone with summit crater
1836	CTX	B18_016832_1895_XI_09N100W	circular	rootless cones	-99.9242	9.07838																				cone with summit crater
1837	CTX	B18_016832_1895_XI_09N100W	circular	rootless cones	-99.9227	9.0802																				cone with large summit crater
1838	CTX	B18_016832_1895_XI_09N100W	irregular	rootless cones	-99.8743	9.11916																				cone with large summit crater
1839	CTX	B18_016832_1895_XI_09N100W	circular	rootless cones	-99.8741	9.12854																				cone with large summit crater
1840	CTX	B18_016832_1895_XI_09N100W	elongated	rootless cones	-99.8704	9.13053																				cone
1841	CTX	B18_016832_1895_XI_09N100W	circular	rootless cones	-99.8711	9.13253																				cone
1842	CTX	B18_016832_1895_XI_09N100W	circular	rootless cones	-99.8687	9.13389																				cone
1843	CTX	B18_016832_1895_XI_09N100W	circular	rootless cones	-99.8667	9.13303																				cone
1844	CTX	B18_016832_1895_XI_09N100W	circular	rootless cones	-99.8632	9.15109																				cone
1845	CTX	P13_005967_1901_XI_10N100W	circular	rootless cones	-99.8603	9.15304																				cone
1846	CTX	P13_005967_1901_XI_10N100W	circular	rootless cones	-99.7455	9.27241																				cone with large summit crater
1847	CTX	P13_005967_1901_XI_10N100W	circular	rootless cones	-99.7447	9.27572																				cone with large summit crater
1848	CTX	P13_005967_1901_XI_10N100W	circular	rootless cones	-99.741	9.26804																				cone with large summit crater
1849	CTX	P13_005967_1901_XI_10N100W	circular	rootless cones	-99.7421	9.28281																				cone with large summit crater
1850	CTX	P13_005967_1901_XI_10N100W	circular	rootless cones	-99.7309	9.30266																				cone
1851	CTX	P13_005967_1901_XI_10N100W	circular	rootless cones	-99.7088	9.30445																				cone with large summit crater
1852	CTX	P13_005967_1901_XI_10N100W	circular	rootless cones	-99.7238	9.29845																				cone with summit crater
1853	CTX	P13_005967_1901_XI_10N100W	circular	rootless cones	-99.6909	9.32075																				cone
1854	CTX	B06_011808_1891_XI_09N099W	circular	rootless cones	-99.6866	9.33073																				cone with large summit crater
1855	CTX	B06_011808_1891_XI_09N099W	circular	rootless cones	-99.6851	9.33468																				cone with large summit crater
1856	CTX	B06_011808_1891_XI_09N099W	elongated	rootless cones	-99.6812	9.33566																				cone
1857	CTX	B06_011808_1891_XI_09N099W	circular	rootless cones	-99.6746	9.32937																				cone with summit crater
1858	CTX	B06_011808_1891_XI_09N099W	circular	rootless cones	-99.6624	9.32665																				cone
1859	CTX	B06_011808_1891_XI_09N099W	circular	rootless cones	-99.6609	9.33084																				cone
1860	CTX	B06_011808_1891_XI_09N099W	circular	rootless cones	-99.6504	9.32266																				cone
1861	CTX	B06_011808_1891_XI_09N099W	circular	rootless cones	-99.602	9.35453																				cone
1862	CTX	B06_011808_1891_XI_09N099W	circular	rootless cones	-99.5975	9.35855																				cone
1863	CTX	B06_011808_1891_XI_09N099W	circular	rootless cones	-99.5857	9.36619																				cone
1864	CTX	B06_011808_1891_XI_09N099W	circular	rootless cones	-99.5934	9.37847																				cone
1865	CTX	B06_011808_1891_XI_09N099W	circular	rootless cones	-99.5887	9.38345																				cone
1866	CTX	B06_011808_1891_XI_09N099W	circular	rootless cones	-99.5143	9.43054																				cone with summit crater
1867	CTX	B06_011808_1891_XI_09N099W	circular	rootless cones	-99.5255	9.42818																				cone
1868	CTX	B06_011808_1891_XI_09N099W	circular	rootless cones	-99.4986	9.44135																				cone
1869	CTX	B06_011808_1891_XI_09N099W	circular	rootless cones	-99.4965	9.4515																				cone
1870	CTX	B06_011808_1891_XI_09N099W	circular	rootless cones	-99.479	9.47022																				cone
1871	CTX	B06_011808_1891_XI_09N099W	circular	rootless cones	-99.3106	9.46531																				cone with summit crater
1872	CTX	D05_029214_1887_XN_08N099W	circular	rootless cones	-99.3095	9.46364																				cone with summit crater
1873	CTX	D05_029214_1887_XN_08N099W	circular	rootless cones	-99.3101	9.46061																				cone with summit crater
1874	CTX	D05_029214_1887_XN_08N099W	circular	rootless cones	-99.2789	9.46472																				cone with large summit crater
1875	CTX	D05_029214_1887_XN_08N099W	circular	rootless cones	-99.2756	9.46014																				cone with large summit crater
1876	CTX	D05_029214_1887_XN_08N099W	circular	rootless cones	-100.303	8.36262																				cone with summit crater
1877	CTX	P13_006178_1907_XN_10N100W	circular	rootless cones	-100.305	8.36594																				cone with summit crater
1878	CTX	P13_006178_1907_XN_10N100W	circular	rootless cones	-100.294	8.3654																				cone with summit crater
1879	CTX	P13_006178_1907_XN_10N100W	circular	rootless cones	-100.301	8.37065																				cone with summit crater
1880	CTX	P13_006178_1907_XN_10N100W	crescent	rootless cones	-100.297	8.37233																				cone with summit crater
1881	CTX	P13_006178_1907_XN_10N100W	circular	rootless cones	-100.297	8.37658																				cone
1882	CTX	P13_006178_1907_XN_10N100W	circular	rootless cones	-100.292	8.38274																				cone with summit crater
1883	CTX	P13_006178_1907_XN_10N100W	elongated	rootless cones	-100.348	8.42501																				cone with summit crater
1884	CTX	P13_006178_1907_XN_10N100W	circular	rootless cones	-100.344	8.43727																				cone with summit crater
1885	CTX	P13_006178_1907_XN_10N100W	circular	rootless cones	-100.338	8.44677																				cone with summit crater
1886	CTX	P13_006178_1907_XN_10N100W	circular	rootless cones	-100.345	8.45584																				cone with summit crater
1887	CTX	P13_006178_1907_XN_10N100W	circular	rootless cones	-100.272	8.46328																				cone with summit crater
1888	CTX	P13_006178_1907_XN_10N100W	circular	rootless cones	-100.277	8.46846																				cone with summit crater
1889	CTX	P13_006178_1907_XN_10N100W	circular	rootless cones	-100.284	8.47703																				cone with summit crater
1890	CTX	P13_006178_1907_XN_10N100W	circular	rootless cones	-100.288	8.47643																				cone
1891	CTX	P13_006178_1907_XN_10N100W	circular	rootless cones	-100.246	8.45133																				cone
1892	CTX	P13_006178_1907_XN_10N100W	circular	rootless cones	-100.243	8.45423																				cone with large summit crater
1893	CTX	P13_006178_1907_XN_10N100W	circular	rootless cones	-100.236	8.46945																				cone with large summit crater
1894	CTX	P13_006178_1907_XN_10N100W	circular	rootless cones	-100.238	8.47811																				cone with large summit crater
1895	CTX	P13_006178_1907_XN_10N100W	circular	rootless cones	-100.278	8.49132																				cone
1896	CTX	P13_006178_1907_XN_10N100W	circular	rootless cones	-100.276	8.49863																				cone
1897	CTX	P13_006178_1907_XN_10N100W	circular	rootless cones	-100.279	8.50465																				cone
1898	CTX	P13_006178_1907_XN_10N100W	circular	rootless cones	-100.274	8.50465																				cone
1899	CTX	P13_006178_1907_XN_10N100W	circular	rootless cones	-100.265	8.50018																				cone with large summit crater
1900	CTX	P13_006178_1907_XN_10N100W	circular	rootless cones	-100.263	8.50161																				cone with large summit crater
1901	CTX	P13_006178_1907_XN_10N100W	circular	rootless cones	-100.259	8.50352																				cone with large summit crater
1902	CTX	P13_006178_1907_XN_10N100W	circular	rootless cones	-100.261	8.5037																				cone
1903	CTX	P13_006178_1907_XN_10N100W	circular	rootless cones	-100.265	8.50268																				cone
1904	CTX	P13_006178_1907_XN_10N100W	circular	rootless cones	-100.271	8.49897																				cone with large summit crater
1905	CTX	P13_006178_1907_XN_10N100W	circular	rootless cones	-100.223	8.51274																				cone with large summit crater
1906	CTX	P13_006178_1907_XN_10N100W	circular	rootless cones	-100.219	8.51064																				cone with large summit crater
1907	CTX	P13_006178_1907_XN_10N100W	circular	rootless cones	-100.204	8.51117																				cone with large summit crater
1908	CTX	P13_006178_1907_XN_10N100W	circular	rootless cones	-100.201	8.51149																				cone with large summit crater
1909	CTX	P13_006178_1907_XN_10N100W	circular	rootless cones	-100.2	8.51506																				cone with large summit crater
1910	CTX	P13_006178_1907_XN_10N100W	circular	rootless cones	-100.2	8.52666																				cone with large summit crater
1911	CTX	P13_006178_1907_XN_10N100W	circular	rootless cones	-100.205	8.53211																				cone with large summit crater
1912	CTX	P13_006178_1907_XN_10N100W	circular	rootless cones	-100.192	8.52808																				cone with large summit crater
1913	CTX	U20_078956_1866_XI_06N099W	circular	rootless cones	-100.191	8.54536																				cone with large summit crater
1914	CTX	U20_078956_1866_XI_06N099W	circular	rootless cones	-100.19	8.54656																				cone
1915	CTX	U20_078956_1866_XI_06N099W	circular	rootless cones	-100.173	8.53966																				cone with summit crater
1916	CTX	U20_078956_1866_XI_06N099W	circular	rootless cones	-100.176	8.55011																				cone with large summit crater
1917	CTX	U20_078956_1866_XI_06N099W	circular	rootless cones	-100.17	8.56645																				cone with summit crater
1918	CTX	U20_078956_1866_XI_06N099W	circular	rootless cones	-100.159	8.57241																				cone with large summit crater
1919	CTX	U20_078956_1866_XI_06N099W	circular	rootless cones	-100.157	8.57441																				cone with summit crater
1920	CTX	U20_078956_1866_XI_06N099W	circular	rootless cones	-100.182	8.56872																				cone
1921	CTX	U20_078956_1866_XI_06N099W	circular	rootless cones	-100.176	8.57234																				cone with large summit crater
1922	CTX	U20_078956_1866_XI_06N099W	circular	rootless cones	-100.174	8.57368																				cone with large summit crater
1923	CTX	U20_078956_1866_XI_06N099W	circular	rootless cones	-100.173	8.57408																				cone with large summit crater
1924	CTX	U20_078956_1866_XI_06N099W	circular	rootless cones	-100.171	8.57361																				cone with large summit crater
1925	CTX	U20_078956_1866_XI_06N099W	circular	rootless cones	-100.119	8.61806																				cone with summit crater
1926	CTX	U20_078956_1866_XI_06N099W	circular	rootless cones	-100.117	8.61866																				cone with large summit crater
1927	CTX	U20_078956_1866_XI_06N099W	circular	rootless cones	-100.104	8.61418																				cone with summit crater
1928	CTX	U20_078956_1866_XI_06N099W	circular	rootless cones	-100.084	8.60842																				cone with summit crater
1929	CTX	B18_016832_1895_XI_09N100W	circular	rootless cones	-100.082	8.61518																				cone with summit crater
1930	CTX	B18_016832_1895_XI_09N100W	circular	rootless cones	-100.076	8.62154																				cone with summit crater
1931	CTX	B18_016832_1895_XI_09N100W	circular	rootless cones	-100.119	8.63212																				cone
1932	CTX	B18_016832_1895_XI_09N100W	circular	rootless cones	-100.122	8.6346																				cone
1933	CTX	B18_016832_1895_XI_09N100W	circular	rootless cones	-100.113	8.6356																				cone with summit crater
1934	CTX	B18_016832_1895_XI_09N100W	circular	rootless cones	-100.109	8.63781																				cone with summit crater
1935	CTX	B18_016832_1895_XI_09N100W	circular	rootless cones	-100.107	8.63935																				cone with large summit crater
1936	CTX	B18_016832_1895_XI_09N100W	circular	rootless cones	-100.1	8.63882																				cone with large summit crater
1937	CTX	B18_016832_1895_XI_09N100W	circular	rootless cones	-100.098	8.63821																				cone
1938	CTX	B18_016832_1895_XI_09N100W	circular	rootless cones	-100.096	8.64157																				cone
1939	CTX	B18_016832_1895_XI_09N100W	circular	rootless cones	-100.087	8.64403																				cone
1940	CTX	B18_016832_1895_XI_09N100W	circular	rootless cones	-100.089	8.64581																				cone
1941	CTX	B18_016832_1895_XI_09N100W	circular	rootless cones	-100.088	8.64676																				cone
1942	CTX	B18_016832_1895_XI_09N100W	circular	rootless cones	-100.087	8.64726																				cone
1943	CTX	B18_016832_1895_XI_09N100W	circular	rootless cones	-100.075	8.64648																				cone with large summit crater
1944	HiRISE	ESP_016832_1885	circular	rootless cones	-100.078	8.6491	38.6977	71.1537	108.603									37.4493								cone with large summit crater		35.7336	64.9701	105.951	135.188							99.4543	40.9812										99.4543
1945	CTX	B18_016832_1895_XI_09N100W	circular	rootless cones	-100.08	8.6505																				cone with summit crater
1946	CTX	B18_016832_1895_XI_09N100W	circular	rootless cones	-100.079	8.65379																				cone
1947	CTX	B18_016832_1895_XI_09N100W	circular	rootless cones	-100.063	8.63415																				cone
1948	HiRISE	ESP_016832_1885	circular	rootless cones	-100.062	8.63577	21.5005		75.5018	99.2523							77.7518	75.5018								cone		28.4735	51.9516	85.92	109.898							81.4243	33.9684										79.5881
1949	HiRISE	ESP_016832_1885	circular	rootless cones	-100.09	8.65804	22.2359	48.969	79.6996	109.181							86.9451	30.7306								cone		11.9838	35.7018	70.1554	110.351							98.3674	34.4536										92.6562
1950	CTX	B18_016832_1895_XI_09N100W	circular	rootless cones	-100.051	8.6739																				cone with large summit crater
1951	CTX	B18_016832_1895_XI_09N100W	circular	rootless cones	-100.053	8.67563																				cone with large summit crater
1952	CTX	B18_016832_1895_XI_09N100W	circular	rootless cones	-100.054	8.67758																				cone with large summit crater
1953	CTX	B18_016832_1895_XI_09N100W	circular	rootless cones	-100.055	8.67881																				cone with large summit crater
1954	CTX	B18_016832_1895_XI_09N100W	circular	rootless cones	-100.057	8.68059																				cone with summit crater
1955	CTX	B18_016832_1895_XI_09N100W	circular	rootless cones	-100.062	8.68266																				cone with summit crater
1956	CTX	B18_016832_1895_XI_09N100W	circular	rootless cones	-100.057	8.68891																				cone with summit crater
1957	CTX	B18_016832_1895_XI_09N100W	circular	rootless cones	-100.077	8.68165																				cone with summit crater
1958	CTX	B18_016832_1895_XI_09N100W	circular	rootless cones	-100.077	8.68852																				cone with large summit crater
1959	CTX	B18_016832_1895_XI_09N100W	elongated	rootless cones	-100.036	8.68346																				cone with large summit crater
1960	CTX	B18_016832_1895_XI_09N100W	circular	rootless cones	-100.039	8.68507																				cone
1961	CTX	B18_016832_1895_XI_09N100W	circular	rootless cones	-100.036	8.68547																				cone
1962	CTX	B18_016832_1895_XI_09N100W	circular	rootless cones	-100.026	8.68808																				cone with large summit crater
1963	CTX	B18_016832_1895_XI_09N100W	circular	rootless cones	-100.024	8.6917																				cone with large summit crater
1964	HiRISE	ESP_034818_1890	circular	rootless cones	-100.053	8.68933	58.9978	93.9966	146.495	184.993							125.996	52.4981								cone with large summit crater		36.9376	55.4064	105.322	140.263							103.326	49.9156										114.661
1965	CTX	B18_016832_1895_XI_09N100W	circular	rootless cones	-100.058	8.68994																				cone with large summit crater
1966	CTX	B18_016832_1895_XI_09N100W	circular	rootless cones	-100.072	8.70027																				cone
1967	CTX	B18_016832_1895_XI_09N100W	circular	rootless cones	-100.069	8.70099																				cone
1968	CTX	B18_016832_1895_XI_09N100W	circular	rootless cones	-100.07	8.70267																				cone
1969	CTX	B18_016832_1895_XI_09N100W	circular	rootless cones	-100.052	8.71126																				cone
1970	CTX	B18_016832_1895_XI_09N100W	circular	rootless cones	-100.054	8.72186																				cone
1971	CTX	B18_016832_1895_XI_09N100W	circular	rootless cones	-100.03	8.69882																				cone with large summit crater
1972	HiRISE	HI_034818_1890_034884_1890	circular	rootless cones	-100.021	8.71137	43.4799	108.45	201.407	247.886	3646.85	3650.22	3649.31	3650.58	3648.33		204.406	92.9571	3.3763	2.2508	2.81355	0.9182	1.2778	2.97482	2.77681	cone with large summit crater		68.9624	104.443	205.388	236.871	3647.94	3651.31	3649.31	3650.11	3647.83		167.909	100.945	3.365	2.2816	2.8233	1.9977	0.7977	5.41776	4.15956			186.157
1973	HiRISE	ESP_034818_1890	circular	rootless cones	-100.054	8.72339																				cone with large summit crater
1974	CTX	B18_016832_1895_XI_09N100W	circular	rootless cones	-100.053	8.72501																				cone with large summit crater
1975	HiRISE	HI_034818_1890_034884_1890	circular	rootless cones	-100.023	8.72049	13.966	69.83	87.2911	115.723	3647.27	3651.68		3651.44	3647.87		101.757	17.4611	4.4122	3.5691	3.99065			4.51591	7.23042	cone		35.4596	69.92	100.885	132.349	3647.41	3651.64		3652.19	3648.01		96.8894	30.965	4.2256	4.1774	4.2015			6.99082	7.65204			99.3233
1976	HiRISE	ESP_034818_1890	circular	rootless cones	-100.029	8.7216																				cone with summit crater
1977	HiRISE	HI_034818_1890_034884_1890	circular	rootless cones	-100.019	8.72785	22.962	71.8819	95.842	130.286	3646.67	3649.35	3649.22	3649.85	3646.83		107.324	23.9601	2.6767	3.0178	2.84725	0.123	0.6227	3.13187	5.03284	cone		15.473	40.929	73.8723	105.318	3646.89	3649.55	3649.21	3649.79	3647.31		89.845	32.9433	2.6565	2.4757	2.5661	0.336	0.5729	5.95762	4.5202			98.5845
1978	HiRISE	HI_034818_1890_034884_1890	circular	rootless cones	-100.018	8.72824	16.498	47.495	73.9923	107.489	3647.04	3649.66	3649.56	3650.17	3647.18		90.9908	26.4973	2.6169	2.9903	2.8036	0.1048	0.6181	4.82571	5.12854	cone		28.99	46.989	75.4824	96.477	3647.61	3648.99	3649.52	3650.02	3647.56		67.487	28.4934	1.383	2.4648	1.9239	-0.5271	0.509	4.39384	6.75769			79.2389
1979	HiRISE	HI_034818_1890_034884_1890	circular	rootless cones	-100.042	8.72863	33.945	66.3926	119.307	152.753	3653.37	3657.61	3655.78	3657.53	3653.48		118.808	52.9146	4.2414	4.0463	4.14385	1.826	1.741	7.44721	6.96568	cone with summit crater		11.986	43.949	93.8917	127.852	3653.55	3657.71	3655.71	3656.01	3653.41		115.866	49.9427	4.1633	2.6063	3.3848	1.9981	0.3014	7.42121	4.40585	eastern slope modified		117.337
1980	CTX	B18_016832_1895_XI_09N100W	circular	rootless cones	-100.037	8.73684																				cone with summit crater
1981	CTX	B18_016832_1895_XI_09N100W	circular	rootless cones	-100.034	8.74018																				cone
1982	HiRISE	HI_034818_1890_034884_1890	circular	rootless cones	-100.014	8.74036	41.9553	72.4228	111.381	140.35	3644.29	3646.55	3646.1	3647.49	3645.05		98.3947	38.9585	2.2511	2.4388	2.34495	0.4507	1.3914	4.22564	4.83501	cone with summit crater		45.4368	66.4076	102.358	131.816	3644.9	3646.79	3645.99	3646.64	3644.25		86.3792	35.9501	1.8934	2.3872	2.1403	0.8004	0.6454	5.1591	4.65324			92.3869
1983	HiRISE	HI_034818_1890_034884_1890	circular	rootless cones	-100.014	8.74566	49.484	78.4747	118.962	153.95	3642.24	3644.79	3643.88	3644.76	3642.94		104.466	40.4869	2.5417	1.8195	2.1806	0.9105	0.8809	5.01048	2.98221	cone with summit crater		54.9099	86.8576	129.787	173.216	3642.65	3645.33	3643.8	3644.36	3642.69		118.306	42.9296	2.6785	1.6642	2.17135	1.5261	0.5512	4.79248	2.19667			111.386
1984	HiRISE	HI_034818_1890_034884_1890	circular	rootless cones	-100.013	8.74756	11.9743	37.9186	76.8351	94.7966	3642.33	3643.34	3642.47	3643.64	3642.59		82.8223	38.9165	1.0082	1.0436	1.0259	0.8615	1.1635	2.2254	3.33275	cone with summit crater		9.9785	34.4305	75.8468	92.8126	3641.78	3642.7	3642.45	3643.21	3642.3		82.8341	41.4163	0.92	0.9058	0.9129	0.2529	0.7607	2.15472	3.06192			82.8282
1985	HiRISE	HI_034818_1890_034884_1890	circular	rootless cones	-100.013	8.74951	19.995	79.4803	104.474	133.966	3641.08	3643.75		3644.7	3642.19		113.971	24.9939	2.6686	2.5056	2.5871			2.56865	4.87955	cone with summit crater		23.498	70.9962	100.495	133.993	3641.29	3643.57		3644.23	3641.9		110.495	29.4984	2.2869	2.3294	2.30815			2.7565	3.99066			112.233
1986	HiRISE	HI_034818_1890_034884_1890	circular	rootless cones	-100.009	8.75425	47.9886	76.9871	105.975	153.464	3640.7	3643.52	3642.8	3643.9	3640.83		105.475	28.9878	2.8284	3.0662	2.9473	0.719	1.0905	5.57078	3.70456	cone with summit crater		55.482	95.9689	128.458	159.948	3640.39	3643.48	3642.67	3643.55	3640.68		104.466	32.4895	3.0916	2.8761	2.98385	0.8085	0.8795	4.36666	5.24771			104.971
1987	HiRISE	HI_034818_1890_034884_1890	circular	rootless cones	-100.022	8.74761	50.4485	98.899	168.328	210.286	3640.91	3643.03	3642.78	3645.16	3641.76		159.837	69.429	2.1198	3.3975	2.75865	0.2511	2.3813	2.5052	4.64967	cone with summit crater		61.4716	101.453	156.928	202.407	3641.7	3644.32	3642.84	3643.69	3640.91		140.935	55.4744	2.6118	2.7762	2.694	1.4804	0.8551	3.73754	3.50189			150.386
1988	HiRISE	HI_034818_1890_034884_1890	circular	rootless cones	-100.027	8.75029	53.4689	89.4479	129.425	165.904	3639.45	3642.13		3642.56	3640.1		112.435	39.9768	2.6846	2.4652	2.5749			4.26726	3.8779	cone with summit crater		31.4809	73.9552	115.93	143.913	3639.77	3643.07	3642.29	3642.4	3640.04		112.432	41.9746	3.2951	2.3595	2.8273	0.7801	0.1072	4.43605	4.84259			112.433
1989	HiRISE	HI_034818_1890_034884_1890	circular	rootless cones	-100.023	8.75381			109.428	153.399			3641.34	3642.4	3639.86		153.399	109.428		2.5346					3.30634	cone with summit crater		66.9966	104.995	177.991	214.489	3639.85	3641.87	3641.11	3642.01	3639.6		147.493	72.9964	2.0132	2.4098	2.2115	0.7513	0.8953	3.03278	3.78847			150.446
1990	HiRISE	HI_034818_1890_034884_1890	circular	rootless cones	-100.023	8.75565	23.4559	56.394	95.82	114.785	3639.44	3641.91	3641.28	3642.97	3641.06		91.3287	39.426	2.4701	1.9128	2.19145	0.6369	1.6949	4.28871	5.79862	cone with summit crater		51.9314	74.901	120.341	147.805	3639.6	3642.78	3641.19	3641.71	3639.31		95.8734	45.44	3.1821	2.4001	2.7911	1.5967	0.5218	7.88728	5.01994			93.6011
1991	HiRISE	HI_034818_1890_034884_1890	circular	rootless cones	-100.021	8.7595	24.4962	59.4907	99.9845	124.481	3638.68	3642.12	3641.26	3642.6	3639.15		99.9845	40.4938	3.4377	3.4547	3.4462	0.8643	1.3479	5.61047	8.13443	cone with summit crater		30.9833	68.4632	109.441	148.92	3638.73	3642.99	3641.24	3642.34	3638.57		117.937	40.978	4.2591	3.7672	4.01315	1.7495	1.1042	6.4831	5.48401			108.961
1992	HiRISE	HI_034818_1890_034884_1890	circular	rootless cones	-100.024	8.7595	28.9469	55.8976	100.316	128.764	3639.52	3640.86		3640.07	3639.02		99.8172	44.4186	1.3368	1.0533	1.19505			2.83964	2.12238	cone with summit crater		28.9469		105.307	142.738	3638.89			3640.97	3638.38		113.791	105.307		2.5955	2.5955				3.97932			106.804
1993	HiRISE	HI_034818_1890_034884_1890	circular	rootless cones	-100.023	8.76151	overlapping																			cone with summit crater		18.478	56.433	117.362	157.814	3638.67	3640.37	3640.23	3640.41	3638.11		139.336	60.9287	1.7046	2.2964	2.0005	0.1398	0.178	2.57149	3.25606			139.336
1994	HiRISE	HI_034818_1890_034884_1890	circular	rootless cones	-100.023	8.76368	overlapping																			cone with summit crater
1995	HiRISE	HI_034818_1890_034884_1890	circular	rootless cones	-100.022	8.76536	26.4847	58.966	overlapping		3637.66	3640.02							2.361		2.361			4.1574		cone with summit crater		38.437	65.3934	109.821	160.738	3637.9	3640.38	3639.82	3640.35	3637.41		122.301	44.4276	2.4823	2.9494	2.71585	0.5558	0.5294	5.26129	3.32261			122.301
1996	HiRISE	HI_034818_1890_034884_1890	circular	rootless cones	-100.018	8.76848	35.949	104.353	226.682	263.131	3637.45	3640.42	3638.58	3641.22	3638.02		227.182	122.328	2.9795	3.196	3.08775	1.8423	2.6348	2.49406	5.03688	cone with large summit crater		43.433	95.3545	191.708	228.651	3637.39	3641.25	3638.46	3639.5	3637.35		185.218	96.353	3.8541	2.1539	3.004	2.784	1.0416	4.24524	3.34426			206.2
1997	HiRISE	HI_034818_1890_034884_1890	circular	rootless cones	-100.016	8.77222	41.477	87.9518	87.9518	119.934	3636.73	3641.64		3641.64	3637.12		78.4573	0	4.9165	4.5187	4.7176			6.03878	8.14943	cone with summit crater		71.9672	120.945	120.945	176.42	3636.84	3641.65		3641.65	3636.53		104.452	0	4.8049	5.1198	4.96235			5.60301	5.30293			91.4548
1998	HiRISE	HI_034818_1890_034884_1890	circular	rootless cones	-100.014	8.77518	35.9676	71.9352	121.391	160.855	3636.43	3640.01	3639.22	3640.35	3636.86		124.887	49.4554	3.5828	3.4897	3.53625	0.7918	1.137	5.68857	5.07971	cone with summit crater		46.4329	71.896	113.336	136.303	3636.47	3639.58	3639.32	3640.4	3637.93		89.8703	41.4403	3.1079	2.4628	2.78535	0.2639	1.0785	6.95882	6.16763			107.379
[truncated: 119 more rows]
[truncated: 6 more columns]
